# Supplementary material for: Human monocyte subtype expression of neuroinflammation- and regeneration-related genes is linked to age and sex
Source: PLoS One. 2024 Oct 30;19(10):e0300946. doi: 10.1371/journal.pone.0300946 (PMC11524521; doi:10.1371/journal.pone.0300946)
Supplement: S2 File — (1) Metadata of patient samples. (2) List of flow cytomery antibodies used in this study. (3) Flow cytomery antibody MasterMix per sample / PBMCs. (4) Flow cytomery analysis results. (5) Row statistics of flow cytomery analysis—Adult vs Older. (6) List of primers used in the study. (7) Linear regression analysis (Pearson) for cell populations with age. (8) Linear regression analysis (Pearson) for gene expressions with age. (XLSX) [file pone.0300946.s002.xlsx]

## Sheet: S2-Table 1_Metadata samples
Metadata of patient samples
SampleID	Sex	Age
Ctr01	male	63
Ctr02	male	76
Ctr03	male	72
Ctr04	male	72
Ctr05	female	72
Ctr06	male	56
Ctr07	male	46
Ctr08	male	54
Ctr09	male	82
Ctr10	female	72
Ctr11	female	72
Ctr12	male	67
Ctr13	male	43
Ctr14	male	58
Ctr15	male	31
Ctr16	female	62
Ctr17	female	73
Ctr18	male	70
Ctr19	male	73
Ctr20	female	65
Ctr21	female	62
Ctr22	male	73
Ctr23	female	96
Ctr24	male	56
Ctr25	female	56
Ctr26	male	73
Ctr27	male	83
Ctr28	male	44
Ctr29	female	67
Ctr30	female	43
Ctr31	male	57
Ctr32	male	46
Ctr33	male	28
Ctr34	female	59
Ctr35	male	64
Ctr36	male	87
Ctr37	female	91
Ctr38	female	90
Ctr39	female	98
Ctr40	female	89
Ctr41	female	84
Ctr42	male	87
Ctr43	male	84
Ctr44	female	58

## Sheet: S2-Table 2_Flow cytometry ABs
List of flow cytometry antibodies used in this study
Antigene	Fluorochrome	Ratio	Cat. No.	Link	Company
CD91	PE	4	550497	https://www.bdbiosciences.com/us/reagents/research/antibodies-buffers/immunology-reagents/anti-human-antibodies/cell-surface-antigens/pe-mouse-anti-human-cd91-a2mr-2/p/550497	BD Bioscience
CD14	APC	4	562335	https://www.bdbiosciences.com/us/applications/research/stem-cell-research/hematopoietic-stem-cell-markers/human/negative-markers/pe-cf594-mouse-anti-human-cd14-mp9-also-known-as-mp-9/p/562335	BD Bioscience
CD16	BV421	2	562878	https://www.bdbiosciences.com/us/applications/research/stem-cell-research/cancer-research/human/bv421-mouse-anti-human-cd16-3g8/p/562878	BD Bioscience
CD3	PE-Cy7	2	557851	http://www.bdbiosciences.com/us/applications/research/t-cell-immunology/th-1-cells/surface-markers/human/pe-cy7-mouse-anti-human-cd3-sk7-also-known-as-leu-4/p/557851	BD Bioscience
CD19	BB515	4	564456	http://www.bdbiosciences.com/us/applications/research/stem-cell-research/hematopoietic-stem-cell-markers/human/negative-markers/bb515-mouse-anti-human-cd19-hib19/p/564456	BD Bioscience
CD56	BV605	10	562779	https://www.bdbiosciences.com/us/applications/research/stem-cell-research/hematopoietic-stem-cell-markers/human/negative-markers/bv605-mouse-anti-human-cd56-ncam162-also-known-as-ncam-16/p/562779	BD Bioscience
Dead	Darq7	1	564904	https://www.bdbiosciences.com/us/applications/research/intracellular-flow/intracellular-buffers-and-ancillary-reagents/draq7/p/564904	BD Bioscience
CD7	AlexaFlour700	2	561603	https://www.bdbiosciences.com/en-se/products/reagents/flow-cytometry-reagents/research-reagents/single-color-antibodies-ruo/alexa-fluor-700-mouse-anti-human-cd7.561603	BD Bioscience

## Sheet: S2-Table 3_Antibody MasterMix
Flow cytometry antibody MasterMix per sample / PBMCs
Control	Cells/Cryovial [Mio.]	Master Mix [ul]	Date
Ctr01	3.1	21	14.9.2018
Ctr02	5.55	42	14.9.2018
Ctr03	7	49	14.9.2018
Ctr04	7	49	14.9.2018
Ctr05	8.9	63	14.9.2018
Ctr06	4.5	35	19.9.2018
Ctr07	4.08	28	20.9.2018
Ctr08	4.55	35	20.9.2018
Ctr09	6.33	42	20.9.2018
Ctr10	7.95	56	20.9.2018
Ctr11	7.17	49	27.9.2018
Ctr12	6.1	42	05.10.2018
Ctr13	6.42	42	05.10.2018
Ctr14	6.72	49	12.10.2018
Ctr15	7.18	49	12.10.2018
Ctr16	23.6	168	26.10.2018
Ctr17	8.2	56	26.10.2018
Ctr18	9.8	70	26.10.2018
Ctr19	10.3	70	30.10.2018
Ctr20	11.4	77	30.10.2018
Ctr21	5.1	35	30.10.2018
Ctr22	23.6	168	31.10.2018
Ctr23	11.5	84	9.11.2018
Ctr24	12.5	91	9.11.2018
Ctr25	7.3	49	9.11.2018
Ctr26	6.5	49	19.11.2018
Ctr27	2.95	21	14.12.2018
Ctr28	3.18	21	14.12.2018
Ctr29	3.9	28	14.12.2018
Ctr30	5.2	35	14.12.2018
Ctr31	6.27	42	14.12.2018
Ctr32	7.23	49	19.12.2018
Ctr33	6.15	42	14.1.2019
Ctr34	9.58	70	14.1.2019
Ctr35	5.56	42	15.1.2019
Ctr36	11.08	77	25.1.2019
Ctr37	3	21	25.1.2019
Ctr38	8.73	63	25.1.2019
Ctr39	7.56	56	28.01.2019
Ctr40	7.5	56	30.1.2019
Ctr41	9.9	70	30.1.2019
Ctr42	19.65	140	26.2.2019
Ctr43	7.23	49	26.2.2019
Ctr44	8.32	56	28.2.2019

## Sheet: S-Table 4_Flow cytometry
Flow cytometry analysis results
SampleID	PBMCs_Mio	Sex	Age	Sample_Plate_ID	Cells	Alive	Bcells	NKcells	Tcells	Monocytes	Classical_Monocytes	Intermediate_Monocytes	NonClassical_Monocytes	Single Cells	CD3-CD19-	CD91+	CD3+ CD19+	Cells | Count	Cells/Single Cells | Count	Cells/Single Cells/Alive | Count	Cells/Single Cells/Alive/Bcells | Count	Cells/Single Cells/Alive/CD3+ CD19+ | Count	Cells/Single Cells/Alive/CD3- CD19- | Count	Cells/Single Cells/Alive/CD3- CD19-/CD91+ | Count	Cells/Single Cells/Alive/CD3- CD19-/CD91+/Monocytes | Count	Cells/Single Cells/Alive/CD3- CD19-/CD91+/Monocytes/Classical | Count	Cells/Single Cells/Alive/CD3- CD19-/CD91+/Monocytes/Intermediate | Count	Cells/Single Cells/Alive/CD3- CD19-/CD91+/Monocytes/NonClassical | Count	Cells/Single Cells/Alive/CD3- CD19-/CD91+/Monocytes/Q4: Comp-APC-A- , Comp-Pacific Blue-A- | Count	Cells/Single Cells/Alive/CD3- CD19-/NK cells | Count	Cells/Single Cells/Alive/Tcells | Count
Ctr01	3.1	Male	63	Samples_Plate1_Plate1_001.fcs	0.125	0.97	0.0744	0.0615	0.292	0.105	0.853	0.0348	0.112	0.678	0.633	0.11	0.00096	380489	257978	250297	18629	240	158399	27434	26261	22413	914	2934	0	15384	73029
Ctr02	5.55	Male	76	Samples_Plate1_Plate1_002.fcs	0.158	0.966	0.0349	0.0739	0.31	0.171	0.879	0.083	0.0378	0.681	0.655	0.175	0.00021	143659	97774	94431	3297	20	61873	16554	16123	14175	1339	609	0	6974	29241
Ctr03	7	Male	72	Samples_Plate1_Plate1_003.fcs	0.151	0.932	0.0629	0.116	0.623	0.106	0.853	0.0485	0.0983	0.807	0.313	0.11	0.00081	197475	159319	148505	9345	121	46514	16285	15699	13395	761	1543	0	17196	92525
Ctr04	7	Male	72	Samples_Plate1_Plate1_004.fcs	0.153	0.914	0.105	0.0743	0.563	0.172	0.896	0.0509	0.0535	0.762	0.329	0.178	0.0025	168724	128570	117473	12388	295	38701	20886	20252	18136	1031	1084	1	8729	66089
Ctr05	8.9	Female	72	Samples_Plate1_Plate1_005.fcs	0.101	0.912	0.14	0.118	0.586	0.0801	0.882	0.0198	0.0984	0.752	0.274	0.0843	0.00092	452000	339877	309869	43272	284	84848	26108	24835	21900	491	2444	0	36647	181465
Ctr06	4.5	Male	56	Samples_Plate1_Plate1_006.fcs	0.146	0.946	0.0687	0.0611	0.502	0.148	0.87	0.0512	0.0788	0.678	0.428	0.155	0.001	281341	190885	180501	12400	183	77274	27933	26702	23230	1368	2103	1	11021	90644
Ctr07	4.08	Male	46	Samples_Plate1_Plate1_007.fcs	0.14	0.968	0.125	0.205	0.403	0.202	0.901	0.0287	0.07	0.738	0.469	0.21	0.0027	409000	301707	292110	36388	793	137091	61378	59109	53273	1696	4140	0	59845	117838
Ctr08	4.55	Male	54	Samples_Plate1_Plate1_008.fcs	0.123	0.932	0.104	0.105	0.478	0.236	0.879	0.0256	0.0953	0.695	0.417	0.25	0.0015	202235	140493	130874	13560	194	54568	32769	30948	27207	791	2950	0	13724	62552
Ctr09	6.33	Male	82	Samples_Plate1_Plate1_009.fcs	0.197	0.936	0.0462	0.0643	0.6	0.225	0.869	0.0605	0.07	0.653	0.353	0.23	0.00083	314534	205354	192202	8886	159	67802	44279	43270	37602	2619	3029	20	12352	115355
Ctr10	7.95	Female	72	Samples_Plate1_Plate1_010.fcs	0.15	0.931	0.0355	0.119	0.492	0.243	0.772	0.0617	0.167	0.685	0.472	0.249	0.0007	232418	159130	148141	5260	104	69882	36839	36009	27785	2220	6004	0	17581	72895
Ctr11	7.17	Female	72	Samples_Plate1_Plate1_011.fcs	0.141	0.947	0.154	0.154	0.44	0.151	0.859	0.0463	0.0943	0.713	0.402	0.158	0.0032	241549	172146	163022	25133	516	65570	25816	24648	21183	1142	2325	0	25149	71803
Ctr12	6.1	Male	67	Samples_Plate1_Plate1_012.fcs	0.315	0.946	0.11	0.0672	0.419	0.134	0.906	0.0285	0.0652	0.684	0.469	0.142	0.0021	663000	454000	429000	47231	914	201478	60925	57748	52336	1644	3768	0	28876	179771
Ctr13	6.42	Male	43	Samples_Plate2_Plate2_001.fcs	0.136	0.94	0.184	0.106	0.373	0.255	0.89	0.0475	0.0623	0.749	0.437	0.268	0.0059	120065	89965	84603	15585	500	36950	22672	21570	19202	1025	1343	0	8964	31568
Ctr14	6.72	Male	58	Samples_Plate2_Plate2_002.fcs	0.0737	0.946	0.215	0.121	0.305	0.273	0.824	0.0463	0.129	0.68	0.479	0.284	0.0012	67660	46011	43521	9351	51	20853	12352	11877	9790	550	1537	0	5275	13266
Ctr15	7.18	Male	31	Samples_Plate2_Plate2_003.fcs	0.0995	0.962	0.093	0.0833	0.52	0.195	0.925	0.0212	0.0537	0.719	0.385	0.204	0.0018	132774	95436	91771	8539	169	35316	18721	17925	16583	380	962	0	7640	47747
Ctr16	23.6	Female	62	Samples_Plate2_Plate2_004.fcs	0.22	0.934	0.0905	0.104	0.28	0.26	0.838	0.0766	0.0853	0.668	0.627	0.28	0.0021	96134	64242	60011	5428	124	37627	16801	15592	13068	1194	1330	0	6221	16832
Ctr17	8.2	Female	73	Samples_Plate2_Plate2_005.fcs	0.177	0.945	0.112	0.0711	0.643	0.117	0.778	0.0368	0.185	0.739	0.24	0.122	0.0049	147100	108703	102775	11538	504	24647	12536	12042	9368	443	2231	0	7308	66086
Ctr18	9.8	Male	70	Samples_Plate2_Plate2_006.fcs	0.202	0.961	0.112	0.154	0.458	0.212	0.667	0.0863	0.247	0.754	0.426	0.222	0.0043	85868	64767	62273	6957	270	26498	13809	13228	8824	1141	3262	1	9570	28548
Ctr19	10.3	Male	73	Samples_Plate2_Plate2_007.fcs	0.125	0.942	0.0788	0.19	0.459	0.131	0.815	0.0282	0.156	0.736	0.459	0.136	0.0035	68939	50731	47813	3767	166	21939	6502	6240	5088	176	976	0	9079	21941
Ctr20	11.4	Female	65	Samples_Plate2_Plate2_008.fcs	0.19	0.956	0.0802	0.178	0.476	0.199	0.894	0.0221	0.0835	0.77	0.44	0.204	0.0041	124220	95696	91493	7335	376	40227	18667	18223	16300	402	1521	0	16287	43555
Ctr21	5.1	Female	62	Samples_Plate2_Plate2_009.fcs	0.0716	0.95	0.137	0.084	0.416	0.209	0.94	0.0265	0.0338	0.716	0.444	0.214	0.002	69297	49587	47105	6468	94	20931	10069	9864	9270	261	333	0	3958	19612
Ctr22	23.6	Male	73	Samples_Plate2_Plate2_010.fcs	0.187	0.903	0.101	0.168	0.48	0.117	0.945	0.0188	0.0357	0.778	0.417	0.124	0.0029	161579	125679	113446	11406	327	47287	14046	13316	12589	251	475	1	19075	54426
Ctr23	11.5	Female	96	Samples_Plate2_Plate2_011.fcs	0.221	0.963	0.0421	0.411	0.396	0.103	0.93	0.0221	0.0475	0.792	0.56	0.11	0.0018	134841	106733	102770	4324	188	57537	11256	10614	9875	235	504	0	42279	40721
Ctr24	12.5	Male	56	Samples_Plate2_Plate2_012.fcs	0.396	0.905	0.0538	0.139	0.48	0.256	0.812	0.0498	0.139	0.72	0.458	0.262	0.0083	80662	58066	52540	2827	437	24044	13783	13458	10923	670	1865	0	7324	25232
Ctr25	7.3	Female	56	Samples_Plate3_Plate3_001.fcs	0.201	0.919	0.0942	0.0977	0.341	0.199	0.85	0.0467	0.103	0.701	0.564	0.207	0.0011	233873	163851	150574	14180	167	84863	31164	30005	25514	1402	3087	2	14707	51364
Ctr26	6.5	Male	73	Samples_Plate3_Plate3_002.fcs	0.284	0.925	0.0794	0.0973	0.398	0.172	0.876	0.0488	0.075	0.691	0.522	0.179	0.00049	334251	230805	213392	16946	105	111306	38277	36749	32201	1792	2756	0	20765	85035
Ctr27	2.95	Male	83	Samples_Plate3_Plate3_003.fcs	0.174	0.958	0.0433	0.15	0.25	0.29	0.9	0.0253	0.0746	0.741	0.707	0.298	0.00038	218137	161647	154934	6716	59	109471	46214	44926	40439	1137	3350	0	23198	38688
Ctr28	3.18	Male	44	Samples_Plate3_Plate3_004.fcs	0.207	0.962	0.0394	0.0508	0.289	0.113	0.926	0.0226	0.0514	0.706	0.671	0.119	0.00038	260761	184109	177182	6975	68	118903	21065	20098	18609	455	1034	0	8997	51236
Ctr29	3.9	Female	67	Samples_Plate3_Plate3_005.fcs	0.218	0.966	0.067	0.0203	0.32	0.12	0.9	0.0288	0.0717	0.683	0.613	0.125	0.00024	293604	200568	193700	12982	46	118759	24221	23287	20947	671	1669	0	3933	61913
Ctr30	5.2	Female	43	Samples_Plate3_Plate3_006.fcs	0.133	0.911	0.15	0.0623	0.364	0.116	0.826	0.0945	0.0798	0.651	0.485	0.124	0.0019	182079	118562	108055	16175	208	52357	13370	12586	10392	1190	1004	0	6732	39315
Ctr31	6.27	Male	57	Samples_Plate3_Plate3_007.fcs	0.311	0.942	0.0645	0.0783	0.478	0.0624	0.852	0.0373	0.111	0.741	0.457	0.0649	0.00069	413000	306418	288586	18625	199	131962	18716	18008	15347	671	1990	0	22598	137800
Ctr32	7.23	Male	46	Samples_Plate3_Plate3_008.fcs	0.132	0.912	0.0746	0.0547	0.417	0.26	0.929	0.0158	0.0547	0.67	0.509	0.264	0.00025	167826	112387	102525	7648	26	52135	27116	26691	24806	423	1460	2	5604	42716
Ctr33	6.15	Male	28	Samples_Plate3_Plate3_009.fcs	0.388	0.927	0.168	0.152	0.386	0.0909	0.908	0.0243	0.0674	0.648	0.445	0.0981	0.0018	428000	277617	257248	43099	456	114372	25228	23382	21238	568	1576	0	39020	99321
Ctr34	9.58	Female	59	Samples_Plate3_Plate3_010.fcs	0.263	0.92	0.173	0.0937	0.41	0.149	0.919	0.0116	0.0698	0.678	0.415	0.152	0.0031	372961	253011	232665	40199	713	96472	35451	34749	31921	403	2424	1	21797	95281
Ctr35	5.56	Male	64	Samples_Plate3_Plate3_011.fcs	0.221	0.937	0.098	0.134	0.331	0.164	0.883	0.0114	0.105	0.648	0.57	0.172	0.00074	263654	170779	160012	15688	119	91200	27504	26299	23235	300	2764	0	21453	53005
Ctr36	11.08	Male	87	Samples_Plate3_Plate3_012.fcs	0.399	0.937	0.0459	0.181	0.46	0.121	0.893	0.0358	0.0707	0.64	0.493	0.126	0.00041	490000	313595	293730	13480	119	144943	36903	35481	31701	1271	2508	1	53062	135188
Ctr37	3	Female	91	Samples_Plate4_Plate4_001.fcs	0.129	0.812	0.0908	0.182	0.239	0.243	0.814	0.0303	0.155	0.789	0.67	0.25	0.00036	314767	248293	201727	18326	73	135204	50437	49120	40008	1487	7625	0	36693	48124
Ctr38	8.73	Female	90	Samples_Plate4_Plate4_002.fcs	0.2	0.743	0.0671	0.118	0.179	0.289	0.936	0.0236	0.0404	0.709	0.753	0.302	0.00053	187063	132647	98607	6617	52	74297	29813	28503	26679	672	1152	0	11657	17641
Ctr39	7.56	Female	98	Samples_Plate4_Plate4_003.fcs	0.132	0.761	0.0593	0.141	0.193	0.408	0.845	0.036	0.119	0.729	0.747	0.417	0.00026	186196	135687	103192	6115	27	77115	43056	42093	35550	1514	5026	3	14579	19935
Ctr40	7.5	Female	89	Samples_Plate4_Plate4_004.fcs	0.146	0.723	0.104	0.186	0.295	0.328	0.867	0.0355	0.0977	0.855	0.601	0.338	0.00036	209015	178808	129327	13409	46	77693	43726	42391	36743	1504	4140	4	24118	38179
Ctr41	9.9	Female	84	Samples_Plate4_Plate4_005.fcs	0.188	0.732	0.0982	0.0957	0.297	0.432	0.857	0.0565	0.0869	0.796	0.605	0.444	0.00029	440000	349725	256023	25139	74	154886	113764	110663	94798	6252	9612	1	24502	75924
Ctr42	19.65	Male	87	Samples_Plate4_Plate4_006.fcs	0.564	0.829	0.774	0.0903	0.0575	0.0409	0.911	0.0235	0.065	0.806	0.169	0.042	0.00015	1770000	1420000	1180000	914000	181	199234	49640	48286	44009	1135	3140	2	106694	67958
Ctr43	7.23	Male	84	Samples_Plate4_Plate4_007.fcs	0.252	0.777	0.0446	0.249	0.127	0.367	0.818	0.0309	0.151	0.789	0.828	0.38	0.00014	360529	284541	221099	9851	32	183135	83925	81045	66314	2505	12216	10	55013	28081
Ctr44	8.32	Female	58	Samples_Plate4_Plate4_008.fcs	0.252	0.694	0.125	0.0947	0.246	0.29	0.93	0.0276	0.0424	0.784	0.628	0.302	0.00037	488000	382744	265559	33290	99	166873	80110	76971	71586	2122	3263	0	25161	65297
Total	355.34	358	2506

## Sheet: S2-Table 5_Flow cytometry_Group
Row statistics of flow cytometry analysis - Adult vs Older
	Adult (≤65 years)			Older (>65 years)
	Mean	SD	N	Mean	SD	N
B-cells	11.0615	4.75902	20	10.8667	14.5579	24
NK-cells	21.569	9.78695	20	29.2963	15.2051	24
T-cells	38.935	8.24374	20	38.6854	16.1671	24
Monocytes	18.9265	6.76204	20	19.8921	10.6343	24
Classical monocytes	88.28	3.99942	20	86.0875	6.2206	24
Intermediate monocytes	3.6055	2.11902	20	4.05875	1.87773	24
Non-classical monocytes	8.12	2.85446	20	9.84167	5.32544	24
	Adult male			Adult female			Older male			Older female
	Mean	SD	N	Mean	SD	N	Mean	SD	N	Mean	SD	N
B-cells	10.3846	5.54585	13	12.1429	3.48466	7	12.5385	19.5858	13	8.81818	3.65563	11
NK-cells	10.3846	4.69997	13	10	3.78594	7	12.8462	5.85728	13	14.7273	9.93067	11
T-cells	40.4615	8.26252	13	36.2857	8.09762	7	40.0769	17.0951	13	37.1818	15.4649	11
Monocytes	18.2308	7.37285	13	20.4286	5.8554	7	17.3846	8.56873	13	22.8182	12.4965	11
Classical monocytes	88.1308	3.78404	13	88.5571	4.6772	7	86.4077	6.92525	13	85.7091	5.58202	11
Intermediate monocytes	3.19538	1.35148	13	4.36714	3.08624	7	4.35846	2.14985	13	3.70455	1.51936	11
Non-classical monocytes	8.66846	2.98585	13	7.10143	2.47165	7	9.21462	5.91172	13	10.5827	4.70907	11

## Sheet: S2-Table 6_Primer list
List of primers used in the study
Gene	GeneID	Function	ThermoFischer #	Amplicon length
CD36	01	Pro-inflammatory	Hs01060665_g1	63
CD169	02	Pro-inflammatory	Hs00167549_m1	66
CD86	03	Pro-inflammatory	Hs00968979_m1	78
CD64	04	Pro-inflammatory	Hs02718934_s1	71
CD40	05	Pro-inflammatory	Hs01128674_g1	112
CD62	06	Pro-inflammatory	Hs00922012_g1	75
S100A9	07	Pro-inflammatory	Hs00704702_s1	61
S100A8	08	Pro-inflammatory	Hs00167304_m1	77
TREM1	09	Pro-inflammatory	Hs01015064_m1	89
TNFA	10	Pro-inflammatory	Hs00988069_m1	62
IL1B	11	Pro-inflammatory	Hs99999192_m1	81
TLR8	12	Pro-inflammatory	Hs00267207_m1	69
CLEC7A	13	Pro-inflammatory	Hs00609515_m1	99
ANXA1	14	Anti-inflammatory	Hs01065279_m1	78
TSPO	15	Anti-inflammatory	Hs01634996_s1	90
CX3CR1	16	Anti-inflammatory	Hs01076282_g1	64
TGFB1	17	Anti-inflammatory, immune modulator	Hs00354519_m1	83
CD31	18	Anti-inflammatory	Hs01120071_m1	67
STAT6	19	Anti-inflammatory	Hs00374176_m1	101
CD33	20	Anti-inflammatory	Hs00941829_m1	83
SIGLEC10	21	Anti-inflammatory	Hs00927900_m1	65
IL10	22	Anti-inflammatory	Hs00417598_m1	70
CD91	23	Immune modulator	Hs00196191_m1	107
TGM2	24	Immune modulator	Hs01567022_m1	80
CD38	25	Immune modulator	Hs00233856_m1	64
CD32	26	Immune modulator	Hs01902549_s1	89
MARCO	27	Phagocytotic activity, scavenger receptor	Hs00365842_m1	72
CCR2	28	Monocyte infiltration	Hs04420632_g1	95
CD11C	29	Monocyte adhesion	Hs04194297_g1	104
CD11B	30	Monocyte adhesion and migration	Hs01547656_m1	68
BDNF	31	Neuroplasticity	Hs00961622_m1	74
IFITM2	32	interferon response and antiviral immunity	Hs01555410_m1	91
SLC24A4	33	cellular calcium ion homeostasis	HS00170103_m1	65
CD206	34	Anti-inflammatory	Hs00198937_m1	75
TSP1	35	Anti-inflammatory	Hs00957562_m1	67
IGF1	36	Immune modulator	Hs05019740_g1	89
INHBA	37	Immune modulator	Hs00610058_m1	61
CCL19	38	Pro-inflammatory	Hs01549532_g1	119
MMP9	39	Pro-inflammatory	Hs00542236_m1	58
CCL17	40	Anti-inflammatory	Hs00598625_m1	96
ACTB	41	Housekeeping	Hs00998133_m1	57
B2M	42	Housekeeping	Hs01096678_m1	63
GAPDH	43	Housekeeping	Hs00152972_m1	89
CD19	44	Control (neg.)	Hs00174128_m1	80
CD3	45	Control (neg.)	Hs00218624_m1	80
CD56	46	Control (neg.)	Hs01041471_m1	71
CD7	47	Control (neg.)	Hs00559362_m1	57
Xeno	48	Control (pos.)	Cat. No. 4386995	Cells-to-C Control Kit

## Sheet: S2-Table 7_LinReg_FACS
Linear regression analysis (Pearson) for cells populations with age
Gait	Sex	N	p-value	Correlation/Pearson coefficient (r)	Correlation coefficient 95% confidence interval		Regression coefficient (slope)	Regression coefficient 95% confidence interval		Intercept	Fold induction	Max Age	Min Age
Cells	All	44	0.897486	-0.020242	-0.318649	0.281815	-9.79179e-05	-0.0016233	0.00142747	0.197896	0.972195	98	43
Cells	Female	18	0.579955	-0.139845	-0.569531	0.349867	-0.000467872	-0.00222355	0.00128781	0.208114	0.863119	98	43
Cells	Male	26	0.199081	0.260281	-0.141319	0.588318	0.00182807	-0.00102887	0.00468501	0.102001	1.70408	87	28
Single Cells	All	44	0.00443536	0.420951	0.14179	0.638088	0.00131129	0.000431398	0.00219118	0.634738	1.10435	98	43
Single Cells	Female	18	0.01052	0.586486	0.164717	0.826931	0.00206717	0.00055417	0.00358016	0.58356	1.16907	98	43
Single Cells	Male	26	0.204155	0.257467	-0.144273	0.586343	0.000767104	-0.000445785	0.00197999	0.666543	1.06578	87	28
Alive	All	44	0.000346235	-0.520501	-0.709871	-0.260952	-0.00211182	-0.00320447	-0.00101916	1.05386	0.879393	98	43
Alive	Female	18	0.0837533	-0.41869	-0.740761	0.0598863	-0.00263412	-0.00566207	0.000393819	1.06484	0.84775	98	43
Alive	Male	26	0.17371	-0.280942	-0.608522	0.128447	-0.000504361	-0.00124754	0.000238822	0.967412	0.968785	87	28
Bcells	All	44	0.00317478	-0.439706	-0.653718	-0.160567	-0.00114961	-0.00189023	-0.000408994	0.17075	0.478812	98	43
Bcells	Female	18	0.016279	-0.557267	-0.812697	-0.122186	-0.00141506	-0.00253249	-0.000297629	0.204012	0.45637	98	43
Bcells	Male	26	0.0129352	-0.489845	-0.741464	-0.117447	-0.00139214	-0.00246087	-0.000323404	0.175814	0.39974	87	28
NKcells	All	44	0.0428079	0.310369	0.0110555	0.558638	0.000938019	3.18702e-05	0.00184417	0.0526893	1.5546	98	43
NKcells	Female	18	0.0252308	0.540057	0.0802403	0.810354	0.00162611	0.000231476	0.00302075	-0.00311615	2.33873	98	43
NKcells	Male	26	0.264694	0.227035	-0.175775	0.564724	0.000719479	-0.000580739	0.0020197	0.0709022	1.46623	87	28
Tcells	All	44	0.0905012	-0.258278	-0.515622	0.0418077	-0.00202126	-0.00437554	0.000333015	0.523689	0.745476	98	43
Tcells	Female	18	0.236245	-0.294057	-0.669072	0.200314	-0.00242753	-0.00660921	0.00175416	0.543924	0.696242	98	43
Tcells	Male	26	0.342201	-0.194041	-0.540749	0.209022	-0.00154887	-0.00484778	0.00175004	0.500246	0.799983	87	28
Monocytes	All	44	0.100791	0.250644	-0.0499537	0.509604	0.00135409	-0.000274514	0.00298269	0.10353	1.46042	98	43
Monocytes	Female	18	0.0739075	0.431325	-0.0445071	0.747641	0.00285661	-0.000310064	0.00602328	0.0109335	2.17453	98	43
Monocytes	Male	26	0.96164	0.00991993	-0.378888	0.395751	4.63958e-05	-0.0019239	0.00201669	0.174726	1.01555	87	28
Classical_Monocytes	All	44	0.307341	-0.159372	-0.438716	0.148059	-0.000413597	-0.00122165	0.000394456	0.903321	0.974312	98	43
Classical_Monocytes	Female	18	0.987951	0.00383475	-0.463866	0.469864	1.28395e-05	-0.00176161	0.00178728	0.867789	1.00081	98	43
Classical_Monocytes	Male	26	0.223596	-0.25236	-0.588781	0.158584	-0.000553587	-0.00146918	0.000362001	0.915396	0.963705	87	28
Intermediate_Monocytes	All	44	0.961969	0.00740146	-0.290116	0.303615	8.76716e-06	-0.000360078	0.000377612	0.0377864	1.01263	98	43
Intermediate_Monocytes	Female	18	0.134919	-0.366286	-0.711486	0.121333	-0.000506911	-0.00118938	0.000175561	0.0759192	0.484867	98	43
Intermediate_Monocytes	Male	26	0.19162	0.264508	-0.136867	0.591279	0.000300398	-0.000161016	0.000761813	0.0188979	1.649	87	28
NonClassical_Monocytes	All	44	0.232596	0.185924	-0.121187	0.46055	0.000414245	-0.000276224	0.00110471	0.0592609	1.29561	98	43
NonClassical_Monocytes	Female	18	0.480477	0.177724	-0.315309	0.595207	0.000487711	-0.0009435	0.00191892	0.0567826	1.34499	98	43
NonClassical_Monocytes	Male	26	0.480144	0.148011	-0.26247	0.513132	0.000296779	-0.000558591	0.00115215	0.0645989	1.24016	87	28
CD3-CD19-	All	44	0.115803	0.240513	-0.0607016	0.501579	0.0020257	-0.000520024	0.00457142	0.364866	1.24651	98	43
CD3-CD19-	Female	18	0.0865796	0.415265	-0.0640163	0.738884	0.00386616	-0.000622424	0.00835473	0.248845	1.51227	98	43
CD3-CD19-	Male	26	0.773265	0.0593727	-0.3357	0.436682	0.000488163	-0.00296959	0.00394592	0.449807	1.06214	87	28
CD3+ CD19+	All	44	0.0607825	-0.288336	-0.541763	0.0131461	-2.45707e-05	-5.03061e-05	1.16471e-06	0.00318781	0.365924	98	43
CD3+ CD19+	Female	18	0.168471	-0.339225	-0.695885	0.151665	-3.13911e-05	-7.75258e-05	1.47437e-05	0.00385116	0.309768	98	43
CD3+ CD19+	Male	26	0.167526	-0.284865	-0.6112	0.124252	-2.45199e-05	-6.01097e-05	1.107e-05	0.00306408	0.391522	87	28
CD91+	All	44	0.112713	0.242513	-0.0585858	0.503166	0.00134346	-0.000330105	0.00301702	0.111744	1.4359	98	43
CD91+	Female	18	0.0784479	0.425354	-0.0518032	0.744398	0.00288233	-0.000367876	0.00613254	0.0171849	2.12332	98	43
CD91+	Male	26	0.997775	-0.000575058	-0.387841	0.386863	-2.76502e-06	-0.00202844	0.00202291	0.184906	0.999117	87	28

## Sheet: S2-Table 8_LinReg_rE Value
Linear regression analysis (Pearson) for gene expression with age
Subpopulation	Sex	Gene	GeneID	Gene Function	N	P-value	Correlation/Pearson coefficient (r)	Correlation coefficient 95% confidence interval		Regression coefficient (slope)	Regression coefficient 95% confidence interval		Intercept	Fold induction	Max Age	Min Age
All monocytes	All	ANXA1	14	Anti-inflammatory	43	0.0123776	0.378283	0.0879295	0.609391	0.0116452	0.00265735	0.0206331	0.47057	2.02326	98	28
All monocytes	All	B2M	42	Housekeeping	44	0.668404	0.0664152	-0.235101	0.356271	0.0200502	-0.0737505	0.113851	15.8172	1.08569	98	28
All monocytes	All	BDNF	31	Neuroplasticity	43	0.940655	-0.0116974	-0.310949	0.289664	-4.09718e-05	-0.00114563	0.00106369	0.168652	0.982878	98	28
All monocytes	All	CCR2	28	Monocyte infiltration	43	0.657321	0.06962	-0.235651	0.362386	0.000741798	-0.00261061	0.00409421	0.328345	1.14874	98	28
All monocytes	All	CD11B	30	Monocyte adhesion and migration	44	0.569765	-0.0880575	-0.375131	0.214429	-0.000400632	-0.00181188	0.00101061	0.151687	0.800354	98	28
All monocytes	All	CD11C	29	Monocyte adhesion	44	0.282678	0.165606	-0.138062	0.440814	0.00428531	-0.00366128	0.0122319	0.598502	1.4175	98	28
All monocytes	All	CD169	2	Pro-inflammatory	42	0.408827	0.130848	-0.180252	0.41815	0.00022745	-0.000323259	0.000778159	0.00523254	2.37241	98	28
All monocytes	All	CD31	18	Anti-inflammatory	44	0.670232	0.0660269	-0.235469	0.35593	0.00308433	-0.0114303	0.0175989	2.02709	1.10216	98	28
All monocytes	All	CD32	26	Immune modulator	43	0.951568	0.00954344	-0.291636	0.309002	1.29006e-05	-0.000413429	0.00043923	0.0313143	1.02851	98	28
All monocytes	All	CD33	22	Anti-inflammatory	44	0.893446	0.0207892	-0.277806	0.315721	6.4578e-05	-0.00090251	0.00103167	0.114533	1.03886	98	28
All monocytes	All	CD36	1	Pro-inflammatory	44	0.0421518	0.307719	0.0119287	0.55399	0.00193912	7.20425e-05	0.00380621	0.0968401	1.89813	98	28
All monocytes	All	CD38	25	Immune modulator	42	0.562042	0.0920545	-0.217975	0.385208	5.02011e-05	-0.000123328	0.00022373	0.00566812	1.49678	98	28
All monocytes	All	CD40	5	Pro-inflammatory	44	0.478386	0.109706	-0.193476	0.393762	2.4605e-05	-4.4814e-05	9.40241e-05	0.00284734	1.48705	98	28
All monocytes	All	CD62	6	Pro-inflammatory	43	0.168827	-0.213699	-0.48304	0.0925873	-4.80656e-05	-0.000117367	2.12358e-05	0.0053631	0.162466	98	28
All monocytes	All	CD64	4	Pro-inflammatory	44	0.197143	0.198205	-0.104845	0.467572	0.000321843	-0.000173768	0.000817453	0.0314155	1.55727	98	28
All monocytes	All	CD86	3	Pro-inflammatory	44	0.76169	0.0470476	-0.253372	0.33919	0.000372819	-0.00209205	0.00283769	0.242305	1.10326	98	28
All monocytes	All	CD91	23	Immune modulator	43	0.730303	0.0541261	-0.250286	0.3488	3.18758e-05	-0.000153596	0.000217347	0.0202294	1.10564	98	28
All monocytes	All	CLEC7A	13	Pro-inflammatory	43	0.430492	-0.123398	-0.408598	0.183756	-0.0115471	-0.0408355	0.0177412	2.50117	0.628855	98	28
All monocytes	All	CX3CR1	16	Anti-inflammatory	43	0.523783	0.0999222	-0.206623	0.388604	0.00105741	-0.00226356	0.00437839	0.26248	1.25341	98	28
All monocytes	All	GAPDH	43	Housekeeping	44	0.747867	-0.0498662	-0.341688	0.250726	-0.00115135	-0.00833214	0.00602945	0.413596	0.788665	98	28
All monocytes	All	IFITM2	32	interferon response and antiviral immunity	43	0.154371	-0.221014	-0.488904	0.0849701	-0.000285933	-0.000683884	0.000112018	0.0532565	0.557677	98	28
All monocytes	All	IL10	20	Anti-inflammatory	43	0.38882	0.134788	-0.172541	0.418202	1.45149e-05	-1.91397e-05	4.81695e-05	-0.000330431	14.3713	98	28
All monocytes	All	IL1B	11	Pro-inflammatory	43	0.718505	-0.0565929	-0.350971	0.247966	-0.000296845	-0.00194855	0.00135486	0.0927059	0.753785	98	28
All monocytes	All	MARCO	27	Phagocytotic activity, scavenger receptor	43	0.203129	0.197989	-0.108826	0.470363	2.70212e-05	-1.51718e-05	6.92142e-05	-0.000193363	4.35828	98	28
All monocytes	All	S100A8	8	Pro-inflammatory	44	0.552305	-0.092055	-0.378589	0.21058	-0.00888581	-0.0388164	0.0210448	2.47215	0.720239	98	28
All monocytes	All	S100A9	7	Pro-inflammatory	44	0.269023	-0.170314	-0.444709	0.133306	-0.0261284	-0.0732025	0.0209458	7.28012	0.720703	98	28
All monocytes	All	SIGLEC10	21	Anti-inflammatory	44	0.679534	-0.0640571	-0.354202	0.237337	-8.62549e-05	-0.000504699	0.000332189	0.0408369	0.842853	98	28
All monocytes	All	SLC24A4	33	cellular calcium ion homeostasis	44	0.421666	-0.124244	-0.406143	0.179248	-0.000168915	-0.000588992	0.000251163	0.0538636	0.759351	98	28
All monocytes	All	STAT6	19	Anti-inflammatory	44	0.963381	-0.00712638	-0.303365	0.290368	-0.00012059	-0.00538981	0.00514863	0.431073	0.980263	98	28
All monocytes	All	TGFB1	17	Anti-inflammatory, immune modulator	44	0.0521781	0.294664	-0.00242903	0.543959	0.0140691	-0.000138809	0.0282769	0.800522	1.82451	98	28
All monocytes	All	TGM2	24	Immune modulator	42	0.19483	0.204088	-0.106446	0.478348	3.24511e-05	-1.72911e-05	8.21933e-05	-0.000729385	13.3109	96	28
All monocytes	All	TLR8	12	Pro-inflammatory	43	0.0772644	-0.272338	-0.529381	0.0305002	-0.000132889	-0.000280974	1.51946e-05	0.0182256	0.358674	98	28
All monocytes	All	TNFA	10	Pro-inflammatory	43	0.678892	-0.0649785	-0.358329	0.24005	-1.07775e-05	-6.29796e-05	4.14247e-05	0.00422603	0.807754	98	28
All monocytes	All	TREM1	9	Pro-inflammatory	43	0.866154	-0.0264788	-0.324244	0.27606	-3.26717e-05	-0.0004217	0.000356357	0.0472112	0.950601	98	28
All monocytes	All	TSPO	15	Anti-inflammatory	43	0.164643	0.215768	-0.0904364	0.484701	0.00120878	-0.000516536	0.0029341	0.218406	1.33544	98	28
Classical monocytes	All	ANXA1	14	Anti-inflammatory	43	0.066528	0.282408	-0.0195987	0.537188	0.0123091	-0.000878404	0.0254965	0.609604	1.90294	98	28
Classical monocytes	All	B2M	42	Housekeeping	44	0.620469	0.0767513	-0.225262	0.365308	0.0380794	-0.115962	0.19212	15.157	1.16431	98	28
Classical monocytes	All	BDNF	31	Neuroplasticity	44	0.519058	-0.0998377	-0.385298	0.203061	-0.000528331	-0.00216798	0.00111132	0.235558	0.832477	98	28
Classical monocytes	All	CCR2	28	Monocyte infiltration	44	0.941234	0.0114426	-0.286411	0.307279	0.000144313	-0.00378272	0.00407135	0.458029	1.02186	98	28
Classical monocytes	All	CD11B	30	Monocyte adhesion and migration	44	0.0709508	-0.274876	-0.528618	0.0239597	-0.000858385	-0.00179336	7.65892e-05	0.161022	0.561369	98	28
Classical monocytes	All	CD11C	29	Monocyte adhesion	43	0.81043	0.0376772	-0.265673	0.334239	0.000630339	-0.00464254	0.00590322	0.64604	1.06648	98	28
Classical monocytes	All	CD169	2	Pro-inflammatory	43	0.821927	0.0353535	-0.267834	0.33217	8.21612e-05	-0.000650365	0.000814688	0.0242953	1.21625	98	28
Classical monocytes	All	CD31	18	Anti-inflammatory	43	0.309278	0.158743	-0.14869	0.438195	0.00543235	-0.00522409	0.0160888	1.49688	1.2306	98	28
Classical monocytes	All	CD32	26	Immune modulator	44	0.792142	-0.0408892	-0.333719	0.259137	-6.44882e-05	-0.000555195	0.000426218	0.0426536	0.889488	98	28
Classical monocytes	All	CD33	22	Anti-inflammatory	44	0.585197	-0.0845708	-0.372108	0.217777	-0.000267525	-0.00124905	0.000713996	0.134247	0.852262	98	28
Classical monocytes	All	CD36	1	Pro-inflammatory	43	0.617163	0.0784236	-0.227274	0.370051	0.000317038	-0.000954079	0.00158815	0.164014	1.12836	98	28
Classical monocytes	All	CD38	25	Immune modulator	43	0.192101	0.202819	-0.103851	0.474273	0.000211531	-0.000110579	0.000533642	0.00216394	2.83103	98	28
Classical monocytes	All	CD40	5	Pro-inflammatory	43	0.20862	0.195653	-0.111227	0.468468	4.09326e-05	-2.3777e-05	0.000105642	0.00143669	2.10937	98	28
Classical monocytes	All	CD62	6	Pro-inflammatory	43	0.47294	0.112414	-0.194497	0.399277	2.35527e-05	-4.21103e-05	8.92157e-05	-5.89844e-05	3.74557	98	28
Classical monocytes	All	CD64	4	Pro-inflammatory	44	0.841297	0.0310738	-0.268282	0.324956	4.14644e-05	-0.000373859	0.000456787	0.0537985	1.05281	98	28
Classical monocytes	All	CD86	3	Pro-inflammatory	44	0.984073	0.00309868	-0.294052	0.299703	1.75472e-05	-0.00174582	0.00178091	0.220576	1.00556	98	28
Classical monocytes	All	CD91	23	Immune modulator	44	0.365071	-0.1399	-0.419363	0.163783	-0.00010061	-0.000322351	0.000121131	0.0320258	0.758882	98	28
Classical monocytes	All	CLEC7A	13	Pro-inflammatory	44	0.110817	-0.24376	-0.504156	0.0572641	-0.0231079	-0.0517371	0.00552132	3.25563	0.379919	98	28
Classical monocytes	All	CX3CR1	16	Anti-inflammatory	44	0.373018	0.13762	-0.166045	0.417445	0.00122232	-0.00151715	0.00396179	0.185621	1.38919	98	28
Classical monocytes	All	GAPDH	43	Housekeeping	44	0.846335	-0.0300752	-0.324062	0.269209	-0.000839737	-0.00953039	0.00785092	0.462129	0.865984	98	28
Classical monocytes	All	IFITM2	32	interferon response and antiviral immunity	44	0.942213	0.0112517	-0.286586	0.307106	1.91265e-05	-0.000510176	0.000548429	0.0424544	1.03114	98	28
Classical monocytes	All	IL10	20	Anti-inflammatory	43	0.889022	-0.0219234	-0.320159	0.280266	-2.66416e-10	-4.09827e-09	3.56543e-09	1.90545e-07	0.89814	98	28
Classical monocytes	All	IL1B	11	Pro-inflammatory	42	0.178556	-0.211598	-0.484378	0.0986801	-0.00118489	-0.00293382	0.000564041	0.15447	0.316184	98	28
Classical monocytes	All	MARCO	27	Phagocytotic activity, scavenger receptor	43	0.504491	0.104586	-0.202106	0.392598	1.61372e-05	-3.22608e-05	6.45351e-05	0.000708304	1.97367	98	28
Classical monocytes	All	S100A8	8	Pro-inflammatory	44	0.0218276	-0.344978	-0.582228	-0.0535861	-0.0314999	-0.058188	-0.00481185	3.63843	0.200054	98	28
Classical monocytes	All	S100A9	7	Pro-inflammatory	44	0.99548	-0.000879417	-0.297682	0.296078	-0.000158032	-0.0561163	0.0558002	6.17792	0.998208	98	28
Classical monocytes	All	SIGLEC10	21	Anti-inflammatory	43	0.465389	-0.114327	-0.400905	0.192631	-7.23757e-05	-0.000270732	0.000125981	0.0273911	0.800261	98	28
Classical monocytes	All	SLC24A4	33	cellular calcium ion homeostasis	43	0.128669	-0.235369	-0.500343	0.0699174	-0.000438931	-0.00101058	0.000132721	0.0807726	0.551343	98	28
Classical monocytes	All	STAT6	19	Anti-inflammatory	44	0.58119	-0.0854721	-0.37289	0.216912	-0.000848672	-0.00392929	0.00223195	0.417683	0.84919	98	28
Classical monocytes	All	TGFB1	17	Anti-inflammatory, immune modulator	44	0.245248	0.178906	-0.124592	0.45179	0.00873773	-0.00622543	0.0237009	1.02073	1.48336	98	28
Classical monocytes	All	TGM2	24	Immune modulator	44	0.405936	0.128466	-0.175092	0.40972	2.52221e-05	-3.54089e-05	8.58532e-05	0.000579235	2.37348	98	28
Classical monocytes	All	TLR8	12	Pro-inflammatory	44	0.0251989	-0.337199	-0.576379	-0.0448039	-0.000144277	-0.00026971	-1.88432e-05	0.0193227	0.339174	98	28
Classical monocytes	All	TNFA	10	Pro-inflammatory	43	0.191754	-0.202974	-0.474398	0.103691	-3.48794e-05	-8.795e-05	1.81911e-05	0.0059422	0.508303	98	28
Classical monocytes	All	TREM1	9	Pro-inflammatory	43	0.3482	0.146602	-0.160823	0.428096	0.000175309	-0.000197776	0.000548395	0.0407694	1.26866	98	28
Classical monocytes	All	TSPO	15	Anti-inflammatory	42	0.642775	-0.0736959	-0.369354	0.235511	-0.000296765	-0.0015801	0.000986568	0.346611	0.938595	98	28
Intermediate monocytes	All	ANXA1	14	Anti-inflammatory	44	0.0264041	0.334629	0.0419121	0.574441	0.0075299	0.000926732	0.0141331	0.12267	2.58046	98	28
Intermediate monocytes	All	B2M	42	Housekeeping	44	0.282717	0.165593	-0.138075	0.440803	0.0896952	-0.0766475	0.256038	11.5168	1.44757	98	28
Intermediate monocytes	All	BDNF	31	Neuroplasticity	44	0.598455	0.0816081	-0.220617	0.369535	0.000254668	-0.000713842	0.00122318	0.112963	1.14844	98	28
Intermediate monocytes	All	CCR2	28	Monocyte infiltration	43	0.701912	0.0600852	-0.244674	0.35404	0.000288888	-0.0012248	0.00180258	0.125394	1.1515	98	28
Intermediate monocytes	All	CD11B	30	Monocyte adhesion and migration	43	0.792041	-0.0414109	-0.337556	0.262194	-5.79582e-05	-0.000499009	0.000383093	0.0540558	0.922623	98	28
Intermediate monocytes	All	CD11C	29	Monocyte adhesion	43	0.995034	-0.000977988	-0.301233	0.299454	-2.86047e-05	-0.00925355	0.00919634	1.05622	0.998103	98	28
Intermediate monocytes	All	CD169	2	Pro-inflammatory	43	0.815863	0.0365782	-0.266696	0.333261	2.97721e-05	-0.000226769	0.000286313	0.00695115	1.26771	98	28
Intermediate monocytes	All	CD31	18	Anti-inflammatory	43	0.176487	0.210006	-0.0964193	0.48007	0.0155948	-0.00730406	0.0384936	1.95466	1.4565	98	28
Intermediate monocytes	All	CD32	26	Immune modulator	43	0.196965	0.200665	-0.106071	0.47253	0.000187512	-0.000101219	0.000476243	0.0107428	1.82072	98	28
Intermediate monocytes	All	CD33	22	Anti-inflammatory	43	0.0904163	-0.261403	-0.520854	0.0422586	-0.000501549	-0.00108566	8.25606e-05	0.105569	0.61641	98	28
Intermediate monocytes	All	CD36	1	Pro-inflammatory	43	0.0660784	0.282856	-0.019111	0.537535	0.000776355	-5.3968e-05	0.00160668	0.0389116	1.89605	98	28
Intermediate monocytes	All	CD38	25	Immune modulator	43	0.692025	-0.0621796	-0.355877	0.242697	-5.69951e-05	-0.000345537	0.000231547	0.0208302	0.798503	96	28
Intermediate monocytes	All	CD40	5	Pro-inflammatory	44	0.849987	0.029352	-0.26988	0.323414	7.87792e-06	-7.56634e-05	9.14192e-05	0.0066151	1.08067	98	28
Intermediate monocytes	All	CD62	6	Pro-inflammatory	43	0.883266	0.0230683	-0.27921	0.321187	9.31617e-06	-0.000118025	0.000136657	0.00330059	1.18311	98	28
Intermediate monocytes	All	CD64	4	Pro-inflammatory	43	0.323236	0.154285	-0.153156	0.434495	0.000168927	-0.00017227	0.000510124	0.0229894	1.4144	96	28
Intermediate monocytes	All	CD86	3	Pro-inflammatory	43	0.442708	0.120178	-0.186912	0.405872	0.000667029	-0.00107085	0.00240491	0.186954	1.22707	98	28
Intermediate monocytes	All	CD91	23	Immune modulator	43	0.175587	0.210434	-0.0959761	0.480414	9.35492e-05	-4.35233e-05	0.000230622	0.00950137	1.54027	98	28
Intermediate monocytes	All	CLEC7A	13	Pro-inflammatory	44	0.160301	-0.215377	-0.481472	0.0870708	-0.0158418	-0.0382087	0.00652507	2.4111	0.436386	98	28
Intermediate monocytes	All	CX3CR1	16	Anti-inflammatory	44	0.318836	0.153812	-0.149914	0.431011	0.00338512	-0.00338659	0.0101568	0.428912	1.45247	98	28
Intermediate monocytes	All	GAPDH	43	Housekeeping	44	0.869559	-0.0254866	-0.319946	0.273463	-0.000444192	-0.00586959	0.0049812	0.274794	0.881484	98	28
Intermediate monocytes	All	IFITM2	32	interferon response and antiviral immunity	44	0.6229	0.0762196	-0.22577	0.364844	0.000161564	-0.000496588	0.000819715	0.0332907	1.29908	98	28
Intermediate monocytes	All	IL10	20	Anti-inflammatory	42	0.143124	0.229839	-0.0796572	0.498918	1.4235e-05	-5.02703e-06	3.34971e-05	-0.000587063	-4.2867	98	28
Intermediate monocytes	All	IL1B	11	Pro-inflammatory	43	0.0859788	-0.264945	-0.523622	0.0384589	-0.00140174	-0.00301079	0.000207303	0.164313	0.215426	98	28
Intermediate monocytes	All	MARCO	27	Phagocytotic activity, scavenger receptor	43	0.974321	-0.00505784	-0.304938	0.295735	-1.59458e-06	-0.000101029	9.78396e-05	0.00487612	0.976897	98	28
Intermediate monocytes	All	S100A8	8	Pro-inflammatory	43	0.176646	-0.20993	-0.480009	0.0964978	-0.00486611	-0.012014	0.00228182	0.711489	0.407849	98	28
Intermediate monocytes	All	S100A9	7	Pro-inflammatory	43	0.693513	-0.0618639	-0.355601	0.242995	-0.00335858	-0.0204487	0.0137316	1.48279	0.83071	98	28
Intermediate monocytes	All	SIGLEC10	21	Anti-inflammatory	44	0.761206	0.0471461	-0.253279	0.339278	0.000149748	-0.000838231	0.00113773	0.083838	1.11908	98	28
Intermediate monocytes	All	SLC24A4	33	cellular calcium ion homeostasis	44	0.705433	-0.0586238	-0.349423	0.242477	-8.62814e-05	-0.000543801	0.000371238	0.0443187	0.855864	98	28
Intermediate monocytes	All	STAT6	19	Anti-inflammatory	44	0.514471	-0.10093	-0.386238	0.202003	-0.000886468	-0.00360749	0.00183455	0.373607	0.822089	98	28
Intermediate monocytes	All	TGFB1	17	Anti-inflammatory, immune modulator	44	0.0330767	0.321943	0.027711	0.564837	0.0162824	0.00137186	0.031193	0.362578	2.39253	98	28
Intermediate monocytes	All	TGM2	24	Immune modulator	42	0.851108	0.0298581	-0.276583	0.330788	1.42696e-05	-0.000138384	0.000166924	0.00666085	1.13743	96	28
Intermediate monocytes	All	TLR8	12	Pro-inflammatory	42	0.00804304	-0.403567	-0.6302	-0.113566	-0.000198615	-0.00034251	-5.472e-05	0.023988	0.245496	98	28
Intermediate monocytes	All	TNFA	10	Pro-inflammatory	43	0.013849	-0.372674	-0.60527	-0.0814466	-0.000115152	-0.000205587	-2.47178e-05	0.0147484	0.300542	98	28
Intermediate monocytes	All	TREM1	9	Pro-inflammatory	42	0.700056	-0.0612367	-0.358496	0.247297	-3.26032e-05	-0.000202421	0.000137215	0.0157876	0.84657	98	28
Intermediate monocytes	All	TSPO	15	Anti-inflammatory	43	0.628428	-0.0759309	-0.367885	0.22965	-0.000192923	-0.000991969	0.000606122	0.196649	0.929386	98	28
Non-classical monocytes	All	ANXA1	14	Anti-inflammatory	44	0.00362181	0.429486	0.151985	0.644224	0.00808189	0.00279012	0.0133737	-0.0288784	3.86571	98	28
Non-classical monocytes	All	B2M	42	Housekeeping	44	0.113277	0.242144	-0.0589758	0.502874	0.118284	-0.0293021	0.265871	7.95266	1.73504	98	28
Non-classical monocytes	All	BDNF	31	Neuroplasticity	43	0.414698	0.127637	-0.179591	0.41218	0.000280914	-0.000407565	0.000969393	0.0732946	1.24229	98	28
Non-classical monocytes	All	CCR2	28	Monocyte infiltration	44	0.746283	0.0501904	-0.250421	0.341975	0.000122163	-0.00063482	0.000879147	0.0473427	1.16846	98	28
Non-classical monocytes	All	CD11B	30	Monocyte adhesion and migration	43	0.177324	-0.20961	-0.479751	0.0968303	-0.000167438	-0.000413785	7.8909e-05	0.0242487	0.400796	98	28
Non-classical monocytes	All	CD11C	29	Monocyte adhesion	44	0.406033	0.12844	-0.175118	0.409698	0.00547816	-0.00769342	0.0186497	1.10231	1.30539	98	28
Non-classical monocytes	All	CD169	2	Pro-inflammatory	43	0.440373	-0.12079	-0.40639	0.186313	-1.32226e-05	-4.74958e-05	2.10507e-05	0.00128885	-0.00757715	98	28
Non-classical monocytes	All	CD31	18	Anti-inflammatory	44	0.376944	0.136504	-0.167151	0.416505	0.0163114	-0.0205504	0.0531732	3.87224	1.26376	98	28
Non-classical monocytes	All	CD32	26	Immune modulator	44	0.29194	0.162497	-0.141195	0.438236	9.86604e-05	-8.78921e-05	0.000285213	0.00778864	1.65455	98	28
Non-classical monocytes	All	CD33	22	Anti-inflammatory	43	0.105871	-0.250028	-0.511929	0.0544006	-0.000337796	-0.000750375	7.47839e-05	0.0759349	0.644301	98	28
Non-classical monocytes	All	CD36	1	Pro-inflammatory	42	0.765029	0.047527	-0.260162	0.346454	3.81889e-05	-0.000218294	0.000294672	0.0169297	1.14852	98	28
Non-classical monocytes	All	CD38	25	Immune modulator	43	0.330525	0.152004	-0.155436	0.432599	3.4634e-05	-3.63943e-05	0.000105662	0.000463094	2.692	98	28
Non-classical monocytes	All	CD40	5	Pro-inflammatory	44	0.189814	0.201426	-0.101526	0.470189	4.70117e-05	-2.41769e-05	0.0001182	0.00210585	1.96162	98	28
Non-classical monocytes	All	CD62	6	Pro-inflammatory	43	0.55378	-0.0928354	-0.382514	0.21346	-3.12233e-05	-0.000136843	7.43968e-05	0.00523375	0.49865	98	28
Non-classical monocytes	All	CD64	4	Pro-inflammatory	44	0.304244	0.158463	-0.145251	0.434884	9.21762e-05	-8.66713e-05	0.000271024	0.00781127	1.62088	98	28
Non-classical monocytes	All	CD86	3	Pro-inflammatory	44	0.364136	0.140171	-0.163514	0.41959	0.000925849	-0.00111067	0.00296236	0.209081	1.27578	98	28
Non-classical monocytes	All	CD91	23	Immune modulator	44	0.0311735	0.325327	0.0314881	0.567406	7.92115e-05	7.51631e-06	0.000150907	0.00425816	1.8562	98	28
Non-classical monocytes	All	CLEC7A	13	Pro-inflammatory	43	0.128769	-0.235309	-0.500295	0.0699806	-0.0118019	-0.0271765	0.00357273	1.60269	0.350645	98	28
Non-classical monocytes	All	CX3CR1	16	Anti-inflammatory	43	0.149816	0.223422	-0.0824549	0.490829	0.00633857	-0.00238325	0.0150604	0.450748	1.70627	98	28
Non-classical monocytes	All	GAPDH	43	Housekeeping	43	0.655437	-0.0700281	-0.362743	0.235264	-0.00069415	-0.00381285	0.00242455	0.216685	0.753659	98	28
Non-classical monocytes	All	IFITM2	32	interferon response and antiviral immunity	43	0.882364	-0.0232477	-0.321348	0.279045	-2.13573e-05	-0.000311031	0.000268316	0.0275264	0.944482	98	28
Non-classical monocytes	All	IL10	20	Anti-inflammatory	42	0.117067	-0.245516	-0.511295	0.0631259	-1.51243e-09	-3.42073e-09	3.95874e-10	1.44821e-07	-0.0331516	98	28
Non-classical monocytes	All	IL1B	11	Pro-inflammatory	43	0.416628	-0.127114	-0.411739	0.180106	-0.000110998	-0.000384175	0.000162179	0.0195765	0.528201	98	28
Non-classical monocytes	All	MARCO	27	Phagocytotic activity, scavenger receptor	44	0.148638	-0.221406	-0.48632	0.080784	-1.94257e-05	-4.60689e-05	7.21749e-06	0.00201293	0.0743438	98	28
Non-classical monocytes	All	S100A8	8	Pro-inflammatory	42	0.739628	-0.0528409	-0.351133	0.255189	-0.000339008	-0.00238632	0.00170831	0.114317	0.773617	98	28
Non-classical monocytes	All	S100A9	7	Pro-inflammatory	43	0.32546	-0.153585	-0.433913	0.153856	-0.00461326	-0.0139746	0.00474803	0.617694	0.338969	98	28
Non-classical monocytes	All	SIGLEC10	21	Anti-inflammatory	44	0.788243	0.041674	-0.258403	0.334417	0.000166844	-0.00107876	0.00141245	0.166877	1.06808	98	28
Non-classical monocytes	All	SLC24A4	33	cellular calcium ion homeostasis	43	0.389466	-0.134606	-0.418049	0.172721	-8.4506e-05	-0.000280712	0.0001117	0.0204401	0.672709	98	28
Non-classical monocytes	All	STAT6	19	Anti-inflammatory	44	0.680081	0.0639415	-0.237446	0.3541	0.000428894	-0.00165556	0.00251335	0.296728	1.09724	98	28
Non-classical monocytes	All	TGFB1	17	Anti-inflammatory, immune modulator	44	0.323437	0.152374	-0.151353	0.429811	0.00733738	-0.00748242	0.0221572	0.869994	1.47759	98	28
Non-classical monocytes	All	TGM2	24	Immune modulator	43	0.882118	-0.0232967	-0.321392	0.278999	-2.78512e-06	-4.04808e-05	3.49106e-05	0.00104612	0.798625	98	28
Non-classical monocytes	All	TLR8	12	Pro-inflammatory	44	0.00309758	-0.435927	-0.648837	-0.159717	-0.000274182	-0.000450449	-9.79142e-05	0.0281867	0.0642082	98	28
Non-classical monocytes	All	TNFA	10	Pro-inflammatory	44	0.0525467	-0.294224	-0.54362	0.00291053	-9.33484e-05	-0.000187772	1.07528e-06	0.0141617	0.434152	98	28
Non-classical monocytes	All	TREM1	9	Pro-inflammatory	43	0.22568	0.188656	-0.118396	0.462778	4.91457e-05	-3.15417e-05	0.000129833	0.00144072	2.22131	98	28
Non-classical monocytes	All	TSPO	15	Anti-inflammatory	44	0.414049	0.126277	-0.177248	0.407867	0.000231629	-0.000334992	0.00079825	0.0765858	1.19518	98	28
All monocytes	Female	ANXA1	14	Anti-inflammatory	18	0.0390792	0.489814	0.029746	0.778628	0.0246152	0.00139537	0.0478351	-0.19687	2.57133	98	43
All monocytes	Female	B2M	42	Housekeeping	18	0.252993	0.284235	-0.210579	0.66311	0.0712077	-0.0560877	0.198503	12.0263	1.25957	98	43
All monocytes	Female	BDNF	31	Neuroplasticity	18	0.808894	0.0613566	-0.417472	0.513517	0.000265413	-0.00202281	0.00255364	0.142653	1.09475	98	43
All monocytes	Female	CCR2	28	Monocyte infiltration	18	0.421114	0.202164	-0.292294	0.611333	0.00204969	-0.00321267	0.00731205	0.220259	1.36555	98	43
All monocytes	Female	CD11B	30	Monocyte adhesion and migration	18	0.945384	-0.0173943	-0.480363	0.453156	-6.53223e-05	-0.00205529	0.00192464	0.110827	0.96674	98	43
All monocytes	Female	CD11C	29	Monocyte adhesion	18	0.239311	0.292226	-0.202235	0.667965	0.00907893	-0.00666772	0.0248256	0.349051	1.67529	98	43
All monocytes	Female	CD169	2	Pro-inflammatory	18	0.203188	0.314841	-0.178227	0.681532	0.00105191	-0.00062874	0.00273257	-0.0341171	6.20508	98	43
All monocytes	Female	CD31	18	Anti-inflammatory	18	0.324441	0.246334	-0.249195	0.639642	0.010825	-0.0117468	0.0333969	1.45897	1.30938	98	43
All monocytes	Female	CD32	26	Immune modulator	18	0.827446	-0.0553097	-0.509035	0.42247	-7.41503e-05	-0.000783569	0.000635269	0.0325839	0.861262	98	43
All monocytes	Female	CD33	22	Anti-inflammatory	18	0.15542	0.349268	-0.140515	0.701715	0.00138792	-0.000585465	0.0033613	0.0129514	2.05099	98	43
All monocytes	Female	CD36	1	Pro-inflammatory	18	0.00028871	0.755432	0.445786	0.903609	0.00595944	0.00322003	0.00869886	-0.185604	5.63921	98	43
All monocytes	Female	CD38	25	Immune modulator	18	0.0792084	0.424379	-0.0529899	0.743867	0.000410487	-5.36893e-05	0.000874664	-0.0191387	-14.1755	98	43
All monocytes	Female	CD40	5	Pro-inflammatory	18	0.632629	0.12094	-0.366631	0.556394	2.28243e-05	-7.6461e-05	0.00012211	0.00245546	1.36525	98	43
All monocytes	Female	CD62	6	Pro-inflammatory	18	0.0540517	-0.461196	-0.76364	0.00723053	-0.000126919	-0.000256328	2.49066e-06	0.0115776	-0.140595	98	43
All monocytes	Female	CD64	4	Pro-inflammatory	18	0.246461	0.288016	-0.206641	0.665411	0.000538136	-0.000410126	0.0014864	0.0156376	1.76327	98	43
All monocytes	Female	CD86	3	Pro-inflammatory	18	0.180294	0.330573	-0.161171	0.690825	0.0028746	-0.00147488	0.00722408	0.0474356	1.92434	98	43
All monocytes	Female	CD91	23	Immune modulator	18	0.561645	0.146582	-0.343817	0.57416	0.000181954	-0.000468805	0.000832713	0.0120586	1.50333	98	43
All monocytes	Female	CLEC7A	13	Pro-inflammatory	18	0.956861	-0.0137354	-0.477543	0.456059	-0.00153087	-0.0605935	0.0575318	1.58498	0.944576	98	43
All monocytes	Female	CX3CR1	16	Anti-inflammatory	18	0.258031	0.281362	-0.213562	0.661356	0.00341205	-0.0027553	0.00957941	0.118082	1.7087	98	43
All monocytes	Female	GAPDH	43	Housekeeping	18	0.721127	-0.0904559	-0.534743	0.393012	-0.00178223	-0.0121814	0.00861698	0.375159	0.67164	98	43
All monocytes	Female	IFITM2	32	interferon response and antiviral immunity	18	0.295291	-0.261115	-0.648882	0.23432	-0.000398629	-0.00117964	0.000382384	0.059086	0.477302	98	43
All monocytes	Female	IL10	20	Anti-inflammatory	17	0.143317	0.370405	-0.134117	0.722433	8.11398e-06	-3.08404e-06	1.9312e-05	-0.00051123	-1.74917	98	43
All monocytes	Female	IL1B	11	Pro-inflammatory	18	0.0555203	-0.458728	-0.762332	0.0103606	-0.00358882	-0.00727306	9.54154e-05	0.339132	-0.0680315	98	43
All monocytes	Female	MARCO	27	Phagocytotic activity, scavenger receptor	18	0.927165	0.0232095	-0.448521	0.484826	4.15983e-06	-9.08021e-05	9.91217e-05	0.00246642	1.08649	98	43
All monocytes	Female	S100A8	8	Pro-inflammatory	18	0.712601	-0.0933352	-0.536813	0.390553	-0.00918849	-0.0611349	0.0427579	2.08192	0.700402	98	43
All monocytes	Female	S100A9	7	Pro-inflammatory	18	0.903955	-0.0306341	-0.490489	0.442566	-0.00444249	-0.0812626	0.0723776	5.32776	0.952433	98	43
All monocytes	Female	SIGLEC10	21	Anti-inflammatory	18	0.753368	-0.0796589	-0.526932	0.402168	-9.62601e-05	-0.00073465	0.00054213	0.0431499	0.864286	98	43
All monocytes	Female	SLC24A4	33	cellular calcium ion homeostasis	18	0.299698	0.258827	-0.236638	0.647459	0.000363962	-0.000355895	0.00108382	0.00681179	1.89118	98	43
All monocytes	Female	STAT6	19	Anti-inflammatory	18	0.640398	0.118205	-0.36903	0.554476	0.00179263	-0.00618835	0.00977362	0.237226	1.31369	98	43
All monocytes	Female	TGFB1	17	Anti-inflammatory, immune modulator	18	0.0774267	0.426675	-0.0501941	0.745116	0.0258971	-0.00319491	0.054989	0.169895	2.10976	98	43
All monocytes	Female	TGM2	24	Immune modulator	17	0.477117	0.185026	-0.324475	0.611306	3.87146e-05	-7.44494e-05	0.000151879	-0.000839437	3.48624	96	43
All monocytes	Female	TLR8	12	Pro-inflammatory	18	0.257533	-0.281644	-0.661529	0.213269	-0.000235806	-0.000661565	0.000189953	0.0269978	0.230678	98	43
All monocytes	Female	TNFA	10	Pro-inflammatory	18	0.0220768	-0.535253	-0.801766	-0.0911637	-0.000114607	-0.00021046	-1.87536e-05	0.0116372	0.0604841	98	43
All monocytes	Female	TREM1	9	Pro-inflammatory	18	0.790277	-0.0674568	-0.518013	0.412401	-0.000122987	-0.00108704	0.000841065	0.0537099	0.860304	98	43
All monocytes	Female	TSPO	15	Anti-inflammatory	18	0.130208	0.370447	-0.116587	0.713855	0.00259477	-0.000853301	0.00604284	0.114402	1.63153	98	43
Classical monocytes	Female	ANXA1	14	Anti-inflammatory	18	0.248069	0.287079	-0.207618	0.664841	0.0159874	-0.0122845	0.0442593	0.505362	1.73717	98	43
Classical monocytes	Female	B2M	42	Housekeeping	18	0.603892	0.131171	-0.357598	0.563531	0.0623901	-0.187509	0.312289	14.3174	1.20185	98	43
Classical monocytes	Female	BDNF	31	Neuroplasticity	18	0.437505	0.195247	-0.298866	0.606804	0.00094893	-0.00157726	0.00347512	0.115648	1.33359	98	43
Classical monocytes	Female	CCR2	28	Monocyte infiltration	18	0.339075	0.239208	-0.256283	0.635146	0.00305665	-0.00351888	0.00963218	0.266616	1.42235	98	43
Classical monocytes	Female	CD11B	30	Monocyte adhesion and migration	18	0.354142	-0.232056	-0.630606	0.263345	-0.000722348	-0.00232703	0.000882339	0.142448	0.643325	98	43
Classical monocytes	Female	CD11C	29	Monocyte adhesion	18	0.774815	0.07255	-0.408145	0.521748	0.00153327	-0.00963771	0.0127042	0.676745	1.11355	98	43
Classical monocytes	Female	CD169	2	Pro-inflammatory	17	0.779408	-0.0734339	-0.535189	0.422109	-0.000249139	-0.00211123	0.00161295	0.0640481	0.743084	98	43
Classical monocytes	Female	CD31	18	Anti-inflammatory	18	0.42416	0.200868	-0.293529	0.610487	0.00594595	-0.00942229	0.0213142	1.46331	1.19024	98	43
Classical monocytes	Female	CD32	26	Immune modulator	18	0.725754	0.0888974	-0.394339	0.53362	0.000100382	-0.00049569	0.000696454	0.0260184	1.182	98	43
Classical monocytes	Female	CD33	22	Anti-inflammatory	17	0.165773	0.352072	-0.154762	0.712198	0.000665067	-0.000307963	0.0016381	0.0525641	1.45069	98	43
Classical monocytes	Female	CD36	1	Pro-inflammatory	18	0.0683079	0.439075	-0.0349622	0.751827	0.00226001	-0.000190872	0.00471089	0.022994	2.03433	98	43
Classical monocytes	Female	CD38	25	Immune modulator	18	0.559633	0.147328	-0.343144	0.574671	0.000216076	-0.000552721	0.000984873	0.00307278	1.96119	98	43
Classical monocytes	Female	CD40	5	Pro-inflammatory	18	0.322433	0.247326	-0.248204	0.640265	6.19208e-05	-6.66423e-05	0.000190484	-0.000280975	2.42997	98	43
Classical monocytes	Female	CD62	6	Pro-inflammatory	17	0.887856	-0.0370095	-0.508607	0.45167	-2.31774e-06	-3.67594e-05	3.21239e-05	0.000497573	0.679637	98	43
Classical monocytes	Female	CD64	4	Pro-inflammatory	18	0.99553	0.00142266	-0.465757	0.467982	2.39791e-06	-0.000890884	0.00089568	0.0593571	1.00222	98	43
Classical monocytes	Female	CD86	3	Pro-inflammatory	18	0.114594	0.385045	-0.0997586	0.722105	0.00227011	-0.000613563	0.00515378	0.0457344	1.87099	98	43
Classical monocytes	Female	CD91	23	Immune modulator	18	0.360913	-0.228898	-0.628593	0.266446	-0.000172257	-0.000560501	0.000215987	0.0309127	0.596943	98	43
Classical monocytes	Female	CLEC7A	13	Pro-inflammatory	18	0.781287	-0.0704149	-0.520184	0.409932	-0.00722812	-0.0614954	0.0470392	1.65991	0.705325	98	43
Classical monocytes	Female	CX3CR1	16	Anti-inflammatory	18	0.0944224	0.406169	-0.0749057	0.733875	0.00301778	-0.000580443	0.00661601	0.0548601	1.899	98	43
Classical monocytes	Female	GAPDH	43	Housekeeping	18	0.804284	-0.0628641	-0.51463	0.416222	-0.00126994	-0.011955	0.0094151	0.397634	0.796382	98	43
Classical monocytes	Female	IFITM2	32	interferon response and antiviral immunity	18	0.934029	-0.0210176	-0.483147	0.450271	-3.42111e-05	-0.000896683	0.000828261	0.04363	0.955369	98	43
Classical monocytes	Female	IL10	20	Anti-inflammatory	17	0.778369	-0.0737879	-0.535443	0.421817	-8.66457e-10	-7.3112e-09	5.57828e-09	2.50087e-07	0.776088	98	43
Classical monocytes	Female	IL1B	11	Pro-inflammatory	17	0.0425023	-0.496772	-0.789022	-0.021186	-0.00222861	-0.00437134	-8.58849e-05	0.22152	0.0322152	98	56
Classical monocytes	Female	MARCO	27	Phagocytotic activity, scavenger receptor	18	0.099263	0.400824	-0.0812506	0.730916	6.71862e-05	-1.42002e-05	0.000148573	-0.00236814	8.09441	98	43
Classical monocytes	Female	S100A8	8	Pro-inflammatory	18	0.611439	-0.128466	-0.56165	0.359995	-0.00833944	-0.0424581	0.0257792	1.60771	0.632804	98	43
Classical monocytes	Female	S100A9	7	Pro-inflammatory	18	0.947391	0.0167544	-0.453664	0.479871	0.0022316	-0.0683486	0.0728118	5.88794	1.02051	98	43
Classical monocytes	Female	SIGLEC10	21	Anti-inflammatory	18	0.394734	0.213602	-0.281323	0.618766	0.000135423	-0.000192826	0.000463672	0.0105817	1.45403	98	43
Classical monocytes	Female	SLC24A4	33	cellular calcium ion homeostasis	18	0.842046	0.0505708	-0.426366	0.505506	6.87106e-05	-0.000650448	0.00078787	0.0390695	1.08993	98	43
Classical monocytes	Female	STAT6	19	Anti-inflammatory	18	0.898086	0.0325152	-0.44105	0.491918	0.000308021	-0.00470987	0.00532591	0.282085	1.05736	98	43
Classical monocytes	Female	TGFB1	17	Anti-inflammatory, immune modulator	18	0.717192	0.0917832	-0.391879	0.535698	0.00539533	-0.025627	0.0364176	1.45841	1.17554	98	43
Classical monocytes	Female	TGM2	24	Immune modulator	18	0.58417	0.138307	-0.351243	0.56847	2.65181e-05	-7.41194e-05	0.000127156	7.34252e-05	2.20169	98	43
Classical monocytes	Female	TLR8	12	Pro-inflammatory	18	0.209561	-0.310671	-0.67905	0.182698	-0.000139724	-0.000366286	8.68379e-05	0.016814	0.288826	98	43
Classical monocytes	Female	TNFA	10	Pro-inflammatory	17	0.0345333	-0.514644	-0.797915	-0.0451729	-6.53734e-05	-0.000125312	-5.43441e-06	0.0067399	0.0848366	98	43
Classical monocytes	Female	TREM1	9	Pro-inflammatory	18	0.637448	-0.119242	-0.555204	0.368122	-0.000204995	-0.0011096	0.000699613	0.0689466	0.8125	98	43
Classical monocytes	Female	TSPO	15	Anti-inflammatory	18	0.166706	0.340552	-0.150199	0.696658	0.0019886	-0.000921131	0.00489834	0.189567	1.39761	98	43
Intermediate monocytes	Female	ANXA1	14	Anti-inflammatory	18	0.0382416	0.491648	0.0321593	0.779577	0.0126741	0.000777166	0.0245711	-0.229736	3.21118	98	43
Intermediate monocytes	Female	B2M	42	Housekeeping	18	0.326241	0.245448	-0.25008	0.639084	0.143245	-0.156591	0.443081	10.4615	1.47401	98	43
Intermediate monocytes	Female	BDNF	31	Neuroplasticity	18	0.214797	0.307308	-0.18629	0.677041	0.00108068	-0.00069285	0.0028542	0.0533939	1.59519	98	43
Intermediate monocytes	Female	CCR2	28	Monocyte infiltration	18	0.214824	0.30729	-0.186308	0.67703	0.00152609	-0.000978575	0.00403076	0.0226355	1.95103	98	43
Intermediate monocytes	Female	CD11B	30	Monocyte adhesion and migration	18	0.603322	0.131376	-0.357416	0.563673	0.000185744	-0.000557059	0.000928547	0.032219	1.25409	98	43
Intermediate monocytes	Female	CD11C	29	Monocyte adhesion	18	0.654612	-0.113234	-0.550976	0.373375	-0.00403161	-0.0227797	0.0147165	1.54497	0.838337	98	43
Intermediate monocytes	Female	CD169	2	Pro-inflammatory	17	0.191979	0.332683	-0.176125	0.701203	0.000215335	-0.000120591	0.000551261	-0.00761654	8.209	98	43
Intermediate monocytes	Female	CD31	18	Anti-inflammatory	18	0.842023	-0.0505782	-0.505511	0.42636	-0.00438138	-0.0502323	0.0414696	3.73612	0.932076	98	43
Intermediate monocytes	Female	CD32	26	Immune modulator	18	0.34023	0.238654	-0.256833	0.634795	0.000223922	-0.000258971	0.000706814	0.00574999	1.80083	98	43
Intermediate monocytes	Female	CD33	22	Anti-inflammatory	18	0.785374	-0.0690689	-0.519197	0.411056	-0.000137512	-0.00119014	0.000915119	0.0742639	0.889348	98	43
Intermediate monocytes	Female	CD36	1	Pro-inflammatory	18	0.00969612	0.591664	0.172423	0.829423	0.00265186	0.000736872	0.00456685	-0.09326	8.02226	98	43
Intermediate monocytes	Female	CD38	25	Immune modulator	18	0.561362	0.146687	-0.343722	0.574232	0.00019276	-0.000496141	0.000881661	0.00432972	1.84019	98	43
Intermediate monocytes	Female	CD40	5	Pro-inflammatory	18	0.571682	-0.142878	-0.571618	0.347149	-4.26742e-05	-0.000199342	0.000113993	0.0115057	0.757301	98	43
Intermediate monocytes	Female	CD62	6	Pro-inflammatory	17	0.663164	-0.113972	-0.563735	0.387923	-4.75135e-05	-0.000275447	0.00018042	0.00608508	0.353479	98	43
Intermediate monocytes	Female	CD64	4	Pro-inflammatory	18	0.165977	0.341103	-0.149589	0.696979	0.000657028	-0.000302582	0.00161664	-0.0086298	2.8416	98	43
Intermediate monocytes	Female	CD86	3	Pro-inflammatory	18	0.618067	0.126101	-0.362086	0.560002	0.000847877	-0.00268712	0.00438288	0.182492	1.21298	98	43
Intermediate monocytes	Female	CD91	23	Immune modulator	18	0.00742073	0.608079	0.19719	0.837257	0.000551604	0.000169944	0.000933265	-0.0216612	15.7433	98	43
Intermediate monocytes	Female	CLEC7A	13	Pro-inflammatory	18	0.603914	-0.131164	-0.563525	0.357605	-0.0100782	-0.0504481	0.0302917	1.7636	0.583308	98	43
Intermediate monocytes	Female	CX3CR1	16	Anti-inflammatory	18	0.260831	0.27978	-0.2152	0.660389	0.00688848	-0.005639	0.019416	0.269647	1.66955	98	43
Intermediate monocytes	Female	GAPDH	43	Housekeeping	18	0.884195	-0.0369736	-0.495294	0.437448	-0.000524387	-0.00803578	0.006987	0.219547	0.853596	98	43
Intermediate monocytes	Female	IFITM2	32	interferon response and antiviral immunity	18	0.942813	-0.0182143	-0.480994	0.452504	-4.19875e-05	-0.00126348	0.00117951	0.0469926	0.948895	98	43
Intermediate monocytes	Female	IL10	20	Anti-inflammatory	17	0.240037	0.301219	-0.209801	0.682982	2.91317e-05	-2.1621e-05	7.98844e-05	-0.00151971	-4.99979	98	43
Intermediate monocytes	Female	IL1B	11	Pro-inflammatory	17	0.0343468	-0.515098	-0.79814	-0.04579	-0.0013985	-0.00267921	-0.000117795	0.136003	-0.0138372	98	43
Intermediate monocytes	Female	MARCO	27	Phagocytotic activity, scavenger receptor	18	0.130165	0.370485	-0.116543	0.713877	0.000130133	-4.27742e-05	0.00030304	-0.0045893	8.11169	98	43
Intermediate monocytes	Female	S100A8	8	Pro-inflammatory	18	0.605773	-0.130496	-0.563062	0.358197	-0.00213463	-0.0107298	0.0064605	0.421356	0.643762	98	43
Intermediate monocytes	Female	S100A9	7	Pro-inflammatory	17	0.772621	0.0757496	-0.420194	0.536848	0.00230515	-0.0143942	0.0190045	0.735781	1.15185	98	43
Intermediate monocytes	Female	SIGLEC10	21	Anti-inflammatory	18	0.901322	0.031478	-0.441886	0.49113	9.94182e-05	-0.0015736	0.00177244	0.0886092	1.05887	98	43
Intermediate monocytes	Female	SLC24A4	33	cellular calcium ion homeostasis	18	0.84633	0.0491835	-0.427503	0.50447	8.12611e-05	-0.000793308	0.00095583	0.0306001	1.13109	98	43
Intermediate monocytes	Female	STAT6	19	Anti-inflammatory	18	0.741493	-0.0836195	-0.529806	0.39882	-0.000757318	-0.00554035	0.00402572	0.314849	0.852445	98	43
Intermediate monocytes	Female	TGFB1	17	Anti-inflammatory, immune modulator	18	0.276923	0.270886	-0.224358	0.654929	0.0159697	-0.0141061	0.0460455	0.558852	1.70518	98	43
Intermediate monocytes	Female	TGM2	24	Immune modulator	17	0.801944	0.0657804	-0.428409	0.529678	3.22675e-05	-0.000237107	0.000301642	0.00616246	1.22651	96	43
Intermediate monocytes	Female	TLR8	12	Pro-inflammatory	17	0.28038	-0.277771	-0.669086	0.234133	-0.000120203	-0.000348984	0.000108579	0.0167476	0.429037	98	43
Intermediate monocytes	Female	TNFA	10	Pro-inflammatory	18	0.00225451	-0.671971	-0.866881	-0.298861	-0.000266804	-0.00042264	-0.000110968	0.0263354	0.0126914	98	43
Intermediate monocytes	Female	TREM1	9	Pro-inflammatory	18	0.471772	-0.181208	-0.597527	0.312063	-9.26459e-05	-0.00035912	0.000173828	0.0189611	0.659783	98	43
Intermediate monocytes	Female	TSPO	15	Anti-inflammatory	18	0.18429	0.327734	-0.164271	0.689157	0.00119687	-0.00063168	0.00302541	0.0913547	1.46091	98	43
Non-classical monocytes	Female	ANXA1	14	Anti-inflammatory	18	0.0346737	0.499824	0.042984	0.783793	0.0110123	0.000898846	0.0211257	-0.163931	2.95633	98	43
Non-classical monocytes	Female	B2M	42	Housekeeping	18	0.252076	0.284762	-0.210031	0.663431	0.165715	-0.129931	0.461362	4.9219	1.75652	98	43
Non-classical monocytes	Female	BDNF	31	Neuroplasticity	18	0.14655	0.356428	-0.132489	0.705842	0.000937789	-0.000365037	0.00224061	0.0245149	1.79547	98	43
Non-classical monocytes	Female	CCR2	28	Monocyte infiltration	18	0.265841	0.276975	-0.218097	0.658672	0.000802217	-0.000672725	0.00227716	-0.00347059	2.42215	98	43
Non-classical monocytes	Female	CD11B	30	Monocyte adhesion and migration	18	0.604726	0.130872	-0.357864	0.563323	3.86881e-05	-0.000116635	0.000194011	0.0046207	1.3386	98	43
Non-classical monocytes	Female	CD11C	29	Monocyte adhesion	18	0.771428	0.0736689	-0.407207	0.522566	0.00359764	-0.0222136	0.0294089	1.4459	1.12362	98	43
Non-classical monocytes	Female	CD169	2	Pro-inflammatory	17	0.592659	0.139759	-0.365433	0.581352	1.67257e-09	-4.84898e-09	8.19412e-09	-4.46794e-08	4.37692	98	43
Non-classical monocytes	Female	CD31	18	Anti-inflammatory	18	0.370767	0.224362	-0.270883	0.625692	0.0221818	-0.0288791	0.0732426	3.70947	1.26162	98	43
Non-classical monocytes	Female	CD32	26	Immune modulator	18	0.163819	0.342743	-0.147774	0.697932	0.000198941	-9.00452e-05	0.000487928	-0.000542898	2.36574	98	43
Non-classical monocytes	Female	CD33	22	Anti-inflammatory	17	0.650214	-0.118627	-0.566946	0.383907	-0.00012281	-0.000688529	0.000442909	0.0543376	0.862312	98	43
Non-classical monocytes	Female	CD36	1	Pro-inflammatory	18	0.669309	0.108135	-0.377809	0.547371	4.34672e-05	-0.00016832	0.000255254	0.0108387	1.18813	98	43
Non-classical monocytes	Female	CD38	25	Immune modulator	18	0.787536	-0.0683577	-0.518675	0.41165	-2.13662e-05	-0.00018663	0.000143898	0.00450437	0.672263	98	43
Non-classical monocytes	Female	CD40	5	Pro-inflammatory	18	0.672227	0.107127	-0.378683	0.546657	3.13046e-05	-0.000122673	0.000185282	0.00330756	1.36998	98	43
Non-classical monocytes	Female	CD62	6	Pro-inflammatory	17	0.109683	-0.40201	-0.739723	0.0974677	-8.19555e-05	-0.000184684	2.07735e-05	0.0073107	-0.19039	98	43
Non-classical monocytes	Female	CD64	4	Pro-inflammatory	18	0.561062	0.146799	-0.343622	0.574308	0.000114249	-0.000293748	0.000522246	0.00830546	1.47538	98	43
Non-classical monocytes	Female	CD86	3	Pro-inflammatory	18	0.370098	0.224668	-0.270584	0.625888	0.00143572	-0.00186446	0.0047359	0.171218	1.33897	98	43
Non-classical monocytes	Female	CD91	23	Immune modulator	18	0.0232727	0.531293	0.0856735	0.799781	0.000164771	2.55249e-05	0.000304018	-0.00223529	2.86859	98	43
Non-classical monocytes	Female	CLEC7A	13	Pro-inflammatory	18	0.604866	-0.130822	-0.563288	0.357908	-0.00727006	-0.036469	0.0219289	1.23306	0.565588	98	43
Non-classical monocytes	Female	CX3CR1	16	Anti-inflammatory	17	5.28479e-05	0.821376	0.562998	0.933489	0.0209854	0.0129654	0.0290054	-0.573333	4.50778	98	43
Non-classical monocytes	Female	GAPDH	43	Housekeeping	18	0.523875	-0.160794	-0.583835	0.330918	-0.00150572	-0.00640401	0.00339257	0.258908	0.573477	98	43
Non-classical monocytes	Female	IFITM2	32	interferon response and antiviral immunity	17	0.629	0.126329	-0.377221	0.572228	9.763e-05	-0.000324278	0.000519538	0.0150483	1.27899	98	43
Non-classical monocytes	Female	IL10	20	Anti-inflammatory	17	0.379407	-0.22771	-0.638475	0.28402	-1.15135e-09	-3.86085e-09	1.55816e-09	1.10781e-07	-0.0334726	98	43
Non-classical monocytes	Female	IL1B	11	Pro-inflammatory	18	0.0376588	-0.492942	-0.780246	-0.0338659	-0.000369778	-0.00071568	-2.3877e-05	0.0384151	0.0966856	98	43
Non-classical monocytes	Female	MARCO	27	Phagocytotic activity, scavenger receptor	18	0.729012	0.0878022	-0.395271	0.53283	7.66623e-06	-3.84286e-05	5.37611e-05	5.77348e-05	2.08844	98	43
Non-classical monocytes	Female	S100A8	8	Pro-inflammatory	18	0.460578	0.185736	-0.307827	0.600531	0.000461716	-0.000832816	0.00175625	0.0186923	1.65881	98	43
Non-classical monocytes	Female	S100A9	7	Pro-inflammatory	18	0.349936	0.234035	-0.261397	0.631865	0.00181151	-0.00217677	0.0057998	0.0305701	1.91857	98	43
Non-classical monocytes	Female	SIGLEC10	21	Anti-inflammatory	18	0.721542	0.090316	-0.393131	0.534642	0.000381303	-0.00184705	0.00260965	0.160402	1.11862	98	43
Non-classical monocytes	Female	SLC24A4	33	cellular calcium ion homeostasis	18	0.371561	-0.223999	-0.62546	0.271236	-0.000157575	-0.000520919	0.00020577	0.0235188	0.482375	98	43
Non-classical monocytes	Female	STAT6	19	Anti-inflammatory	18	0.55369	0.149539	-0.341148	0.576183	0.00105159	-0.00263341	0.00473658	0.234815	1.20654	98	43
Non-classical monocytes	Female	TGFB1	17	Anti-inflammatory, immune modulator	18	0.747511	0.0816102	-0.40052	0.528349	0.00441838	-0.0241789	0.0330156	1.24295	1.16959	98	43
Non-classical monocytes	Female	TGM2	24	Immune modulator	17	0.236517	0.303378	-0.207528	0.684248	8.28993e-06	-6.03953e-06	2.26194e-05	-0.000449472	-3.90241	98	43
Non-classical monocytes	Female	TLR8	12	Pro-inflammatory	18	0.133156	-0.367831	-0.712367	0.119573	-0.000195895	-0.000458355	6.65655e-05	0.0221692	0.21618	98	43
Non-classical monocytes	Female	TNFA	10	Pro-inflammatory	18	0.0149629	-0.563113	-0.815569	-0.13057	-0.000189172	-0.0003363	-4.20433e-05	0.0209402	0.18752	98	43
Non-classical monocytes	Female	TREM1	9	Pro-inflammatory	18	0.998317	0.000535732	-0.466451	0.467289	1.64164e-07	-0.000162236	0.000162564	0.00502023	1.0018	98	43
Non-classical monocytes	Female	TSPO	15	Anti-inflammatory	18	0.0241392	0.528522	0.081848	0.798389	0.000927647	0.000137982	0.00171731	0.0201444	1.84987	98	43
All monocytes	Male	ANXA1	14	Anti-inflammatory	26	0.214054	0.252113	-0.149875	0.582573	0.00647043	-0.00399266	0.0169335	0.696492	1.43497	87	28
All monocytes	Male	B2M	42	Housekeeping	26	0.903513	-0.0250001	-0.408397	0.365895	-0.00868317	-0.154963	0.137596	17.6841	0.970626	87	28
All monocytes	Male	BDNF	31	Neuroplasticity	25	0.847509	-0.0405182	-0.428784	0.360382	-0.000129004	-0.00150122	0.00124321	0.176865	0.956069	87	28
All monocytes	Male	CCR2	28	Monocyte infiltration	26	0.931989	0.0176014	-0.372289	0.402211	0.000254576	-0.00583779	0.00634694	0.396542	1.03721	87	28
All monocytes	Male	CD11B	30	Monocyte adhesion and migration	26	0.854348	-0.0378505	-0.419058	0.354702	-0.000192775	-0.00233691	0.00195135	0.149943	0.921313	87	28
All monocytes	Male	CD11C	29	Monocyte adhesion	25	0.369507	-0.187479	-0.542427	0.224265	-0.00301277	-0.00982153	0.00379599	0.937546	0.79166	87	28
All monocytes	Male	CD169	2	Pro-inflammatory	25	0.554843	-0.123995	-0.494879	0.285105	-0.000120994	-0.000538651	0.000296663	0.0194159	0.554618	87	28
All monocytes	Male	CD31	18	Anti-inflammatory	26	0.8948	-0.0272695	-0.410288	0.363927	-0.00139917	-0.0230072	0.0202089	2.31435	0.963717	87	28
All monocytes	Male	CD32	26	Immune modulator	26	0.586946	0.111703	-0.288115	0.478357	0.00018685	-0.000513452	0.000887151	0.0268929	1.34317	87	28
All monocytes	Male	CD33	22	Anti-inflammatory	26	0.279513	-0.220298	-0.559874	0.182639	-0.000591666	-0.00169535	0.000512021	0.159753	0.756204	87	28
All monocytes	Male	CD36	1	Pro-inflammatory	26	0.531865	-0.12841	-0.491324	0.272496	-0.000701814	-0.00298528	0.00158165	0.257061	0.825589	87	28
All monocytes	Male	CD38	25	Immune modulator	25	0.870208	-0.034432	-0.423797	0.365674	-1.67893e-05	-0.000226991	0.000193413	0.010733	0.903481	87	28
All monocytes	Male	CD40	5	Pro-inflammatory	26	0.461953	0.150861	-0.251169	0.508498	3.85659e-05	-6.79002e-05	0.000145032	0.002325	1.66828	87	28
All monocytes	Male	CD62	6	Pro-inflammatory	25	0.816554	-0.0488701	-0.43559	0.353079	-9.84675e-06	-9.66539e-05	7.69604e-05	0.00256988	0.746768	87	28
All monocytes	Male	CD64	4	Pro-inflammatory	26	0.548334	0.123335	-0.277263	0.487402	0.00019417	-0.000464016	0.000852355	0.0395269	1.25478	87	28
All monocytes	Male	CD86	3	Pro-inflammatory	26	0.626012	-0.100267	-0.469388	0.298686	-0.000797805	-0.00413306	0.00253745	0.325324	0.844644	87	28
All monocytes	Male	CD91	23	Immune modulator	26	0.156251	0.286273	-0.113686	0.606384	0.000114911	-4.71196e-05	0.000276942	0.015369	1.36477	87	28
All monocytes	Male	CLEC7A	13	Pro-inflammatory	26	0.835346	-0.0428516	-0.423179	0.350315	-0.00464826	-0.0503052	0.0410087	2.41815	0.880137	87	28
All monocytes	Male	CX3CR1	16	Anti-inflammatory	25	0.62379	-0.103114	-0.47874	0.30442	-0.00104284	-0.00538196	0.00329629	0.375474	0.822316	87	28
All monocytes	Male	GAPDH	43	Housekeeping	26	0.804013	0.0511515	-0.342996	0.429984	0.00131073	-0.00947051	0.012092	0.316195	1.21914	87	28
All monocytes	Male	IFITM2	32	interferon response and antiviral immunity	25	0.53592	-0.129924	-0.499416	0.279559	-0.000156592	-0.000672068	0.000358884	0.0468219	0.782292	87	28
All monocytes	Male	IL10	20	Anti-inflammatory	26	0.212139	0.253136	-0.148807	0.583294	3.4426e-05	-2.10029e-05	8.98548e-05	-0.00116497	-9.10283	87	28
All monocytes	Male	IL1B	11	Pro-inflammatory	25	0.649133	-0.0956827	-0.472933	0.311214	-0.000409308	-0.00224603	0.00142742	0.0977479	0.72013	87	28
All monocytes	Male	MARCO	27	Phagocytotic activity, scavenger receptor	25	0.348302	0.195777	-0.216069	0.548479	1.64745e-05	-1.91205e-05	5.20694e-05	-0.000241881	5.43016	87	28
All monocytes	Male	S100A8	8	Pro-inflammatory	26	0.940552	0.0153813	-0.3742	0.400348	0.00149424	-0.0394277	0.0424162	2.10081	1.04115	87	28
All monocytes	Male	S100A9	7	Pro-inflammatory	26	0.37656	-0.180875	-0.531022	0.222033	-0.0297633	-0.097944	0.0384174	7.76994	0.746844	87	28
All monocytes	Male	SIGLEC10	21	Anti-inflammatory	26	0.699994	-0.0793524	-0.452787	0.317767	-0.00011952	-0.000752065	0.000513025	0.0418439	0.816827	87	28
All monocytes	Male	SLC24A4	33	cellular calcium ion homeostasis	26	0.282633	-0.218909	-0.558871	0.18405	-0.000281064	-0.000808854	0.000246726	0.0667053	0.71815	87	28
All monocytes	Male	STAT6	19	Anti-inflammatory	26	0.980625	0.00500917	-0.383086	0.391601	9.31634e-05	-0.00774215	0.00792848	0.455427	1.012	87	28
All monocytes	Male	TGFB1	17	Anti-inflammatory, immune modulator	26	0.858705	0.0367067	-0.355703	0.418114	0.00134247	-0.014055	0.0167399	1.44682	1.05336	87	28
All monocytes	Male	TGM2	24	Immune modulator	25	0.406287	0.173714	-0.237735	0.532308	2.2851e-05	-3.3027e-05	7.8729e-05	-0.000348543	5.62849	87	28
All monocytes	Male	TLR8	12	Pro-inflammatory	26	0.134574	-0.301399	-0.616748	0.0973136	-0.000145533	-0.000339497	4.84311e-05	0.0196659	0.44927	87	28
All monocytes	Male	TNFA	10	Pro-inflammatory	26	0.516334	0.133265	-0.267917	0.495062	2.42105e-05	-5.16436e-05	0.000100065	0.00250468	1.44882	87	28
All monocytes	Male	TREM1	9	Pro-inflammatory	26	0.0838116	0.345542	-0.048271	0.646378	0.000391747	-5.64587e-05	0.000839953	0.0233877	1.67274	87	28
All monocytes	Male	TSPO	15	Anti-inflammatory	26	0.922776	0.0199924	-0.370227	0.404214	0.000123173	-0.00247189	0.00271823	0.301659	1.02382	87	28
Classical monocytes	Male	ANXA1	14	Anti-inflammatory	25	0.46153	0.154279	-0.256487	0.517842	0.00533008	-0.00939372	0.0200539	0.928109	1.2919	87	28
Classical monocytes	Male	B2M	42	Housekeeping	26	0.995484	0.00116738	-0.386359	0.388344	0.000624611	-0.224788	0.226037	16.884	1.00218	87	28
Classical monocytes	Male	BDNF	31	Neuroplasticity	26	0.35202	-0.190202	-0.537922	0.21283	-0.00109974	-0.00349118	0.00129169	0.280351	0.740001	87	28
Classical monocytes	Male	CCR2	28	Monocyte infiltration	26	0.441686	-0.157689	-0.513666	0.244603	-0.00209518	-0.00762274	0.00343238	0.585611	0.765411	87	28
Classical monocytes	Male	CD11B	30	Monocyte adhesion and migration	26	0.268156	-0.22544	-0.563578	0.177404	-0.000724657	-0.002044	0.000594687	0.158571	0.690812	87	28
Classical monocytes	Male	CD11C	29	Monocyte adhesion	25	0.379041	-0.183839	-0.539761	0.227843	-0.00243405	-0.00804778	0.00317968	0.769344	0.795193	87	28
Classical monocytes	Male	CD169	2	Pro-inflammatory	26	0.784741	-0.0562945	-0.434179	0.338437	-6.92769e-05	-0.000586902	0.000448349	0.0234174	0.809693	87	28
Classical monocytes	Male	CD31	18	Anti-inflammatory	26	0.845248	-0.0402426	-0.421031	0.352606	-0.00184063	-0.0210942	0.017413	2.04412	0.945499	87	28
Classical monocytes	Male	CD32	26	Immune modulator	26	0.900615	-0.0257546	-0.409026	0.365241	-4.7785e-05	-0.000829189	0.000733619	0.0448129	0.935151	87	28
Classical monocytes	Male	CD33	22	Anti-inflammatory	26	0.126461	-0.307514	-0.620906	0.0906341	-0.0010512	-0.00242156	0.000319153	0.187777	0.608313	87	28
Classical monocytes	Male	CD36	1	Pro-inflammatory	25	0.241217	-0.243303	-0.58244	0.167976	-0.000864702	-0.00235164	0.000622234	0.238123	0.761502	87	28
Classical monocytes	Male	CD38	25	Immune modulator	25	0.265396	0.231556	-0.180048	0.574155	0.000176393	-0.000143263	0.000496049	0.00348109	2.23599	87	28
Classical monocytes	Male	CD40	5	Pro-inflammatory	25	0.420139	0.168713	-0.24259	0.528605	3.32479e-05	-5.05378e-05	0.000117034	0.00205798	1.6563	87	28
Classical monocytes	Male	CD62	6	Pro-inflammatory	25	0.433218	0.164073	-0.247076	0.525158	4.25593e-05	-6.78122e-05	0.000152931	-0.000563826	4.99946	87	28
Classical monocytes	Male	CD64	4	Pro-inflammatory	26	0.991703	-0.00214491	-0.389174	0.385527	-2.498e-06	-0.000493142	0.000488146	0.0546986	0.997302	87	28
Classical monocytes	Male	CD86	3	Pro-inflammatory	26	0.38052	-0.179404	-0.52993	0.223478	-0.0010517	-0.00348134	0.00137793	0.295862	0.76709	87	28
Classical monocytes	Male	CD91	23	Immune modulator	26	0.415718	0.16669	-0.235893	0.520439	9.85306e-05	-0.000147011	0.000344072	0.0238039	1.21885	87	28
Classical monocytes	Male	CLEC7A	13	Pro-inflammatory	26	0.229205	-0.244232	-0.576998	0.158075	-0.0216605	-0.0578928	0.0145717	3.46931	0.553596	87	28
Classical monocytes	Male	CX3CR1	16	Anti-inflammatory	26	0.940318	0.0154419	-0.374148	0.400399	0.000157256	-0.00413254	0.00444705	0.253139	1.03603	87	28
Classical monocytes	Male	GAPDH	43	Housekeeping	26	0.790459	0.0547654	-0.339795	0.432933	0.00178638	-0.011935	0.0155078	0.362286	1.25563	87	28
Classical monocytes	Male	IFITM2	32	interferon response and antiviral immunity	26	0.756617	0.0638602	-0.331697	0.44032	0.000117789	-0.00065769	0.000893268	0.0380835	1.16794	87	28
Classical monocytes	Male	IL10	20	Anti-inflammatory	26	0.918451	-0.0211156	-0.405154	0.369257	-2.74876e-10	-5.7579e-09	5.20815e-09	1.80421e-07	0.906106	87	28
Classical monocytes	Male	IL1B	11	Pro-inflammatory	25	0.75946	-0.0644753	-0.448188	0.3393	-0.000411347	-0.00315757	0.00233487	0.112595	0.759891	87	28
Classical monocytes	Male	MARCO	27	Phagocytotic activity, scavenger receptor	26	0.0235956	-0.442499	-0.708425	-0.0665549	-8.30714e-05	-0.000153997	-1.21459e-05	0.00697978	-0.0531685	87	28
Classical monocytes	Male	S100A8	8	Pro-inflammatory	26	0.0756367	-0.354437	-0.652241	0.0381534	-0.0367281	-0.0775499	0.00409363	4.20906	0.318709	87	28
Classical monocytes	Male	S100A9	7	Pro-inflammatory	26	0.976517	0.00607144	-0.382179	0.3925	0.00129316	-0.0884363	0.0910227	6.16655	1.0123	87	28
Classical monocytes	Male	SIGLEC10	21	Anti-inflammatory	26	0.085345	-0.343948	-0.645324	0.050076	-0.00027602	-0.000593482	4.14419e-05	0.043041	0.538825	87	28
Classical monocytes	Male	SLC24A4	33	cellular calcium ion homeostasis	26	0.563769	-0.118642	-0.483762	0.281653	-0.000291555	-0.00131954	0.000736428	0.0792048	0.757862	87	28
Classical monocytes	Male	STAT6	19	Anti-inflammatory	26	0.899808	-0.0259648	-0.409201	0.365059	-0.000264137	-0.00454844	0.00402017	0.41634	0.961892	87	28
Classical monocytes	Male	TGFB1	17	Anti-inflammatory, immune modulator	26	0.498831	0.138822	-0.262653	0.499324	0.00591402	-0.0118598	0.0236878	1.06465	1.28363	87	28
Classical monocytes	Male	TGM2	24	Immune modulator	26	0.423483	0.163967	-0.238535	0.518395	3.4633e-05	-5.31473e-05	0.000122413	0.000268748	2.64989	87	28
Classical monocytes	Male	TLR8	12	Pro-inflammatory	26	0.248641	-0.234614	-0.570151	0.168006	-9.31099e-05	-0.000255639	6.94192e-05	0.017593	0.633424	87	28
Classical monocytes	Male	TNFA	10	Pro-inflammatory	25	0.576293	-0.117384	-0.489797	0.291256	-1.9523e-05	-9.07672e-05	5.17213e-05	0.00561142	0.772575	87	28
Classical monocytes	Male	TREM1	9	Pro-inflammatory	26	0.185	0.268355	-0.132802	0.593965	0.000338956	-0.000173655	0.000851566	0.0331574	1.46892	87	28
Classical monocytes	Male	TSPO	15	Anti-inflammatory	25	0.442201	-0.16093	-0.522816	0.250105	-0.000711832	-0.00259491	0.00117125	0.378114	0.882747	87	28
Intermediate monocytes	Male	ANXA1	14	Anti-inflammatory	26	0.372636	0.182342	-0.22059	0.532111	0.00392806	-0.00499536	0.0128515	0.335537	1.52019	87	28
Intermediate monocytes	Male	B2M	42	Housekeeping	26	0.905067	-0.0245956	-0.40806	0.366246	-0.0124544	-0.225718	0.200809	16.0142	0.953094	87	28
Intermediate monocytes	Male	BDNF	31	Neuroplasticity	26	0.693847	-0.0810584	-0.454151	0.316222	-0.000249863	-0.00154422	0.0010445	0.144538	0.892819	87	28
Intermediate monocytes	Male	CCR2	28	Monocyte infiltration	25	0.899629	-0.0265825	-0.41733	0.372461	-0.000132289	-0.00227814	0.00201357	0.161252	0.950459	87	28
Intermediate monocytes	Male	CD11B	30	Monocyte adhesion and migration	26	0.775709	-0.0587161	-0.436148	0.336284	-0.000104929	-0.000856501	0.000646643	0.0633715	0.89756	87	28
Intermediate monocytes	Male	CD11C	29	Monocyte adhesion	25	0.575456	-0.117639	-0.489994	0.291019	-0.00277421	-0.0128757	0.00732729	1.08656	0.837763	87	28
Intermediate monocytes	Male	CD169	2	Pro-inflammatory	26	0.810239	-0.0494965	-0.42863	0.34446	-4.595e-05	-0.000436576	0.000344676	0.012567	0.759667	87	28
Intermediate monocytes	Male	CD31	18	Anti-inflammatory	25	0.122553	0.317031	-0.0892844	0.632882	0.0203566	-0.00591138	0.0466246	1.41281	1.60573	87	28
Intermediate monocytes	Male	CD32	26	Immune modulator	26	0.37933	0.179845	-0.223045	0.530257	0.00022135	-0.000288714	0.000731414	0.0126721	1.69209	87	28
Intermediate monocytes	Male	CD33	22	Anti-inflammatory	26	0.0438345	-0.398363	-0.680681	-0.0130198	-0.000955782	-0.00188291	-2.8653e-05	0.142311	0.511971	87	28
Intermediate monocytes	Male	CD36	1	Pro-inflammatory	26	0.654479	0.0921149	-0.306161	0.462948	0.000214734	-0.000763185	0.00119265	0.0780573	1.1507	87	28
Intermediate monocytes	Male	CD38	25	Immune modulator	25	0.939457	0.0160091	-0.381535	0.408556	1.18019e-05	-0.000306145	0.000329749	0.0159319	1.04282	87	28
Intermediate monocytes	Male	CD40	5	Pro-inflammatory	26	0.879536	0.0312527	-0.360463	0.413598	7.95231e-06	-9.91939e-05	0.000115099	0.00576967	1.0783	87	28
Intermediate monocytes	Male	CD62	6	Pro-inflammatory	25	0.507288	0.139087	-0.270934	0.506388	4.52673e-05	-9.37536e-05	0.000184288	0.00108519	2.13521	87	28
Intermediate monocytes	Male	CD64	4	Pro-inflammatory	26	0.206351	0.256265	-0.145533	0.585498	0.000283533	-0.000167021	0.000734087	0.0168728	1.67422	87	28
Intermediate monocytes	Male	CD86	3	Pro-inflammatory	25	0.743348	0.0689359	-0.335329	0.451761	0.000342556	-0.00179578	0.0024809	0.20149	1.09575	87	28
Intermediate monocytes	Male	CD91	23	Immune modulator	26	0.248876	-0.234501	-0.570071	0.168123	-7.16961e-05	-0.00019691	5.35177e-05	0.0200605	0.765686	87	28
Intermediate monocytes	Male	CLEC7A	13	Pro-inflammatory	26	0.365322	-0.185101	-0.534154	0.217872	-0.013626	-0.044103	0.016851	2.429	0.607352	87	28
Intermediate monocytes	Male	CX3CR1	16	Anti-inflammatory	26	0.801059	-0.0519377	-0.430626	0.342301	-0.00106532	-0.00969495	0.00756431	0.644368	0.897722	87	28
Intermediate monocytes	Male	GAPDH	43	Housekeeping	26	0.783877	0.0565259	-0.338232	0.434367	0.00111482	-0.00718072	0.00941036	0.218443	1.26346	87	28
Intermediate monocytes	Male	IFITM2	32	interferon response and antiviral immunity	26	0.482222	0.144186	-0.257551	0.503421	0.000310082	-0.00058647	0.00120663	0.0246562	1.54876	87	28
Intermediate monocytes	Male	IL10	20	Anti-inflammatory	25	0.827019	0.0460393	-0.35556	0.433288	1.43868e-06	-1.20261e-05	1.49035e-05	0.000110261	1.56384	87	28
Intermediate monocytes	Male	IL1B	11	Pro-inflammatory	25	0.486979	-0.14574	-0.51142	0.26463	-0.000888684	-0.00349082	0.00171345	0.14485	0.562944	87	28
Intermediate monocytes	Male	MARCO	27	Phagocytotic activity, scavenger receptor	25	0.199126	-0.265767	-0.598091	0.144542	-8.31848e-05	-0.00021334	4.69702e-05	0.00997331	0.357952	87	28
Intermediate monocytes	Male	S100A8	8	Pro-inflammatory	26	0.778079	-0.0580799	-0.435631	0.33685	-0.00187412	-0.0154454	0.0116971	0.649565	0.814813	87	28
Intermediate monocytes	Male	S100A9	7	Pro-inflammatory	26	0.918852	-0.0210116	-0.405067	0.369346	-0.00153733	-0.0323548	0.0292801	1.65266	0.943649	87	28
Intermediate monocytes	Male	SIGLEC10	21	Anti-inflammatory	26	0.827856	0.0448293	-0.348576	0.424805	0.000152247	-0.00127708	0.00158158	0.0829107	1.10304	87	28
Intermediate monocytes	Male	SLC24A4	33	cellular calcium ion homeostasis	26	0.620217	-0.101944	-0.470708	0.297142	-0.000148141	-0.000757155	0.000460874	0.0492949	0.806403	87	28
Intermediate monocytes	Male	STAT6	19	Anti-inflammatory	26	0.882644	0.0304408	-0.36117	0.412924	0.000257982	-0.00331075	0.00382672	0.335375	1.04443	87	28
Intermediate monocytes	Male	TGFB1	17	Anti-inflammatory, immune modulator	25	0.695118	0.0824725	-0.32319	0.462531	0.00263767	-0.0111108	0.0163861	0.999428	1.145	87	28
Intermediate monocytes	Male	TGM2	24	Immune modulator	25	0.924255	-0.0200392	-0.411909	0.378085	-9.80863e-06	-0.000220898	0.000201281	0.00765643	0.921603	87	28
Intermediate monocytes	Male	TLR8	12	Pro-inflammatory	25	0.0538347	-0.390166	-0.680402	0.00587	-0.000207027	-0.000417764	3.71039e-06	0.0255448	0.381479	87	28
Intermediate monocytes	Male	TNFA	10	Pro-inflammatory	25	0.497609	-0.142241	-0.508777	0.267949	-3.77867e-05	-0.000151209	7.56359e-05	0.00943201	0.733769	87	28
Intermediate monocytes	Male	TREM1	9	Pro-inflammatory	26	0.411624	0.168137	-0.234486	0.521523	0.000158616	-0.000233161	0.000550393	0.0081776	1.74162	87	28
Intermediate monocytes	Male	TSPO	15	Anti-inflammatory	26	0.636403	-0.0972744	-0.467029	0.301435	-0.000245733	-0.00130495	0.000813481	0.209552	0.928464	87	28
Non-classical monocytes	Male	ANXA1	14	Anti-inflammatory	26	0.174826	0.274457	-0.126325	0.598212	0.00440475	-0.00209691	0.0109064	0.149736	1.9517	87	28
Non-classical monocytes	Male	B2M	42	Housekeeping	26	0.392029	0.175176	-0.227621	0.526783	0.0796683	-0.108968	0.268304	10.1061	1.38101	87	28
Non-classical monocytes	Male	BDNF	31	Neuroplasticity	25	0.841595	-0.0421088	-0.430084	0.358995	-8.72864e-05	-0.000980618	0.000806046	0.0972187	0.945662	87	28
Non-classical monocytes	Male	CCR2	28	Monocyte infiltration	26	0.597355	-0.108625	-0.475951	0.29097	-0.000249428	-0.00121109	0.00071223	0.0717934	0.77293	87	28
Non-classical monocytes	Male	CD11B	30	Monocyte adhesion and migration	26	0.432097	-0.160979	-0.516146	0.241428	-0.000177447	-0.000635782	0.000280887	0.030005	0.581834	87	28
Non-classical monocytes	Male	CD11C	29	Monocyte adhesion	26	0.852078	0.0384468	-0.35418	0.419551	0.00148097	-0.0147352	0.0176971	1.21201	1.06971	87	28
Non-classical monocytes	Male	CD169	2	Pro-inflammatory	25	0.648546	-0.0958536	-0.473067	0.311059	-1.36209e-05	-7.46335e-05	4.73916e-05	0.00154986	0.312237	87	28
Non-classical monocytes	Male	CD31	18	Anti-inflammatory	26	0.822246	0.046313	-0.347269	0.426022	0.0062783	-0.0507717	0.0633283	4.32416	1.08232	87	28
Non-classical monocytes	Male	CD32	26	Immune modulator	26	0.634938	0.097695	-0.301049	0.467361	6.4614e-05	-0.000212689	0.000341917	0.010662	1.30568	87	28
Non-classical monocytes	Male	CD33	22	Anti-inflammatory	25	0.0961075	-0.34021	-0.648204	0.0634503	-0.000431152	-0.000945192	8.28884e-05	0.0830016	0.641362	87	28
Non-classical monocytes	Male	CD36	1	Pro-inflammatory	26	0.952377	-0.0123177	-0.397772	0.376832	-1.76942e-05	-0.000622827	0.000587439	0.0299602	0.964569	87	28
Non-classical monocytes	Male	CD38	25	Immune modulator	26	0.26586	0.226497	-0.176325	0.564337	5.402e-05	-4.38479e-05	0.000151888	-0.000205076	3.43764	87	28
Non-classical monocytes	Male	CD40	5	Pro-inflammatory	26	0.191841	0.264381	-0.137001	0.59119	5.48993e-05	-2.94699e-05	0.000139269	0.00156564	2.04391	87	28
Non-classical monocytes	Male	CD62	6	Pro-inflammatory	25	0.352914	0.193947	-0.217881	0.547148	6.37378e-05	-7.53255e-05	0.000202801	-0.000465352	3.85038	87	28
Non-classical monocytes	Male	CD64	4	Pro-inflammatory	26	0.766328	0.0612393	-0.334036	0.438197	2.70814e-05	-0.000158874	0.000213037	0.0104764	1.14222	87	28
Non-classical monocytes	Male	CD86	3	Pro-inflammatory	26	0.663304	0.0896156	-0.308443	0.460966	0.000641456	-0.00236196	0.00364487	0.227618	1.15411	87	28
Non-classical monocytes	Male	CD91	23	Immune modulator	26	0.423167	0.164078	-0.238428	0.518477	3.49458e-05	-5.35663e-05	0.000123458	0.00724668	1.25067	87	28
Non-classical monocytes	Male	CLEC7A	13	Pro-inflammatory	25	0.19056	-0.270724	-0.601511	0.139309	-0.0134942	-0.0341917	0.00720323	1.73815	0.414723	87	28
Non-classical monocytes	Male	CX3CR1	16	Anti-inflammatory	26	0.595362	-0.109212	-0.47641	0.290426	-0.0034227	-0.0165469	0.00970154	1.03713	0.785467	87	28
Non-classical monocytes	Male	GAPDH	43	Housekeeping	25	0.928207	0.0189908	-0.378984	0.411037	0.000204512	-0.00443981	0.00484883	0.171911	1.06793	87	28
Non-classical monocytes	Male	IFITM2	32	interferon response and antiviral immunity	26	0.987454	0.00324345	-0.384592	0.390105	3.3288e-06	-0.000429047	0.000435705	0.0284165	1.00689	87	28
Non-classical monocytes	Male	IL10	20	Anti-inflammatory	25	0.303224	-0.214481	-0.561985	0.197378	-1.52366e-09	-4.51662e-09	1.46929e-09	1.50662e-07	0.167625	87	28
Non-classical monocytes	Male	IL1B	11	Pro-inflammatory	25	0.808958	0.0509302	-0.35127	0.437262	5.12807e-05	-0.000382469	0.000485031	0.00941682	1.27878	87	28
Non-classical monocytes	Male	MARCO	27	Phagocytotic activity, scavenger receptor	26	0.0529001	-0.383821	-0.671359	0.0041481	-3.59388e-05	-7.23649e-05	4.87208e-07	0.00304733	-0.0388786	87	28
Non-classical monocytes	Male	S100A8	8	Pro-inflammatory	26	0.39686	-0.173423	-0.525476	0.229335	-0.00215599	-0.00731413	0.00300215	0.303268	0.476312	87	28
Non-classical monocytes	Male	S100A9	7	Pro-inflammatory	25	0.489865	-0.144787	-0.510701	0.265535	-0.00547818	-0.0216267	0.0106703	0.758754	0.466086	87	28
Non-classical monocytes	Male	SIGLEC10	21	Anti-inflammatory	26	0.824838	-0.0456273	-0.42546	0.347873	-0.000186604	-0.00190778	0.00153457	0.182925	0.938044	87	28
Non-classical monocytes	Male	SLC24A4	33	cellular calcium ion homeostasis	25	0.815437	0.0491729	-0.352813	0.435836	2.96006e-05	-0.000229742	0.000288943	0.0149382	1.11077	87	28
Non-classical monocytes	Male	STAT6	19	Anti-inflammatory	26	0.741405	0.0679856	-0.328004	0.443654	0.000469324	-0.00243224	0.00337089	0.305683	1.08685	87	28
Non-classical monocytes	Male	TGFB1	17	Anti-inflammatory, immune modulator	26	0.587738	0.111468	-0.288334	0.478174	0.00510108	-0.0140583	0.0242604	0.900243	1.28854	87	28
Non-classical monocytes	Male	TGM2	24	Immune modulator	25	0.98262	-0.00459193	-0.398999	0.391249	-6.31455e-07	-5.99467e-05	5.86838e-05	0.00117174	0.967718	87	28
Non-classical monocytes	Male	TLR8	12	Pro-inflammatory	26	0.0239093	-0.441613	-0.707876	-0.0654579	-0.000312805	-0.000580541	-4.50689e-05	0.0308548	0.164769	87	28
Non-classical monocytes	Male	TNFA	10	Pro-inflammatory	26	0.636166	-0.0973424	-0.467083	0.301373	-3.15521e-05	-0.000167459	0.000104355	0.0103835	0.804045	87	28
Non-classical monocytes	Male	TREM1	9	Pro-inflammatory	26	0.212536	0.252923	-0.149029	0.583144	7.7304e-05	-4.7274e-05	0.000201882	0.000231109	2.90386	87	28
Non-classical monocytes	Male	TSPO	15	Anti-inflammatory	26	0.923894	-0.0197021	-0.403971	0.370477	-3.89479e-05	-0.000871614	0.000793718	0.097738	0.976224	87	28
